# Supplementary material for: Comparative Genomic Analysis of Xanthomonas campestris pv. campestris Isolates BJSJQ20200612 and GSXT20191014 Provides Novel Insights Into Their Genetic Variability and Virulence
Source: Front Microbiol. 2022 Mar 2;13:833318. doi: 10.3389/fmicb.2022.833318 (PMC8924526; doi:10.3389/fmicb.2022.833318)
Supplement: Supplementary file 8 [file Table_6.XLSX]

## Sheet: VFDB.anno_result
Supplementary Table 6.Prediction results of virulence factors in the BJSJQ20200612 genome.
#gene_ID	VFDB_gene_name	VFDB_gene_function	Virulence_factor_name	Virulence_factor_id	VFDB_target_id	E-value	Percent-identity	Query-cover	score
GE000008	pspA	pneumococcal surface protein A	PspA	VF0152	VFG001361(gb|NP_344663)	5.94e-06	35	26.46	43
GE000012	pdxJ	pyridoxine 5'-phosphate synthase	Pse5Ac7Ac	AI150	VFG043390(gb|NP_208373)	1.02e-22	27.1	91.41	91
GE000014	plcD	phosphatidylserine/phosphatidylglycerophosphate/cardiolipin synthase	Phospholipase D	VF0469	VFG037203(gb|YP_001847849)	1.31e-23	23.91	78.19	100
GE000039	ptxR	transcriptional regulator PtxR	pyoverdine	IA001	VFG044083(gb|NP_250948)	1.17e-33	34.12	98.32	124
GE000042	ptxR	transcriptional regulator PtxR	pyoverdine	IA001	VFG044083(gb|NP_250948)	2.55e-24	30.14	93.58	97
GE000054	coxFIC1	Coxiella Dot/Icm type IVB secretion system translocated effector	Dot/Icm	SS051	VFG039696(gb|NP_821048)	1.18e-29	33.33	57.85	115
GE000055	AHA_3493	hemolysin III	Hemolysin III	CVF793	VFG038904(gb|YP_857967)	1.02e-22	41.54	58.64	90
GE000069	csgD	DNA-binding transcriptional regulator CsgD	curli fibers/thin aggregative fimbriae (AGF)	AI094	VFG004125(gb|NP_460113)	8.97e-11	42.37	77.33	52
GE000074	aur	zinc metalloproteinase aureolysin	Aureolysin	VF0024	VFG001314(gb|NP_647375)	3.56e-53	42.46	69.49	182
GE000075	chuY	ChuY	Chu	VF0227	VFG000921(gb|NP_756178)	1.83e-08	28.36	90.37	49
GE000078	lipF	Probable esterase/lipase LipF	LipF	VF0307	VFG001415(gb|NP_218004)	5e-14	28.17	64.15	68
GE000097	chuA	Outer membrane heme/hemoglobin receptor ChuA	Chu	VF0227	VFG000917(gb|NP_756170)	2.96e-06	27.33	20.62	47
GE000111	vtrA	type III secretion system transcriptional regulator	T3SS2	VF0409	VFG041911(gb|NP_800842)	1.52e-07	32.47	7.01	50
GE000112	CBU_0270	Coxiella Dot/Icm type IVB secretion system translocated effector, trans-2-enoyl-CoA reductase	T4SS effectors	CVF803	VFG039282(gb|NP_819314)	4.95e-152	54.59	97.01	437
GE000116	iroN	salmochelin receptor IroN	IroN	VF0230	VFG000935(gb|NP_753164)	4.66e-07	30.22	14.21	50
GE000150	bopD	sugar-binding transcriptional regulator, LacI family	BopD	VF0362	VFG002197(gb|NP_814691)	4.41e-26	27.14	93.18	103
GE000152	cylG	3-ketoacyl-ACP-reductase CylG	Beta-hemolysin/cytolysin	CVF171	VFG005767(gb|NP_687682)	7.67e-36	31.56	95.22	127
GE000161	fpvA	ferripyoverdine receptor FpvA	Pyoverdine	VF0094	VFG000163(gb|NP_251088)	3.64e-138	36.4	97.7	427
GE000162	vpdC	Dot/Icm type IV secretion system effector VpdC	Dot/Icm	SS047	VFG041278(gb|YP_095455)	5.35e-09	22.33	50.43	54
GE000164	chuV	ATP-binding hydrophilic protein ChuV	Chu	VF0227	VFG044172(gb|NP_756180)	1.45e-22	29.61	80.94	91
GE000167	fbpC) iron(III	ABC transporter, ATP-binding protein	FbpABC	VF0272	VFG001206(gb|NP_273675)	4.19e-45	39.91	91.43	154
GE000177	AHA_1389	CobQ/CobB/MinD/ParA family protein	Polar flagella	CVF786	VFG038722(gb|YP_855928)	7.34e-07	50	20.48	45
GE000180	plcD	phosphatidylserine/phosphatidylglycerophosphate/cardiolipin synthase	Phospholipase D	VF0469	VFG037203(gb|YP_001847849)	1.07e-39	27.23	72.12	150
GE000184	tapF	type IV pilus biogenesis/stability protein, pilW-like	Tap type IV pili	CVF783	VFG038504(gb|YP_856293)	8.29e-09	27.33	24.35	54
GE000191	fleS/flrB	two-component sensor kinase	ND	AI144	VFG038759(gb|YP_857329)	4.26e-18	31.1	93.45	81
GE000192	pilR	two-component response regulator PilR	Type IV pili	VF0082	VFG001214(gb|NP_253237)	6.52e-96	39.78	96.64	297
GE000194	sodCI	Gifsy-2 prophage: superoxide dismutase precursor (Cu-Zn)	SodCI	VF0109	VFG000463(gb|NP_460019)	1.85e-14	30.15	94	65
GE000195	sodC	superoxide dismutase (copper-zinc)	SodC	VF0170	VFG001868(gb|YP_096357)	1.44e-13	35.61	60.47	63
GE000203	lpsA	glycosyltransferase	LOS	CVF494	VFG013342(gb|NP_438924)	4.75e-14	25.11	80.67	67
GE000211	fleS/flrB	two-component sensor kinase	ND	AI144	VFG038759(gb|YP_857329)	5.39e-23	32.22	47.29	97
GE000212	pilR	two-component response regulator PilR	Type IV pili	VF0082	VFG001214(gb|NP_253237)	1.31e-97	40.31	97.57	301
GE000221	coxFIC1	Coxiella Dot/Icm type IVB secretion system translocated effector	Dot/Icm	SS051	VFG039696(gb|NP_821048)	5.9e-18	24.92	81.18	81
GE000224	pvdL	peptide synthase PvdL	pyoverdine	IA001	VFG016058(gb|NP_251114)	5.31e-21	25.51	84.53	94
GE000228	pseB	UDP-GlcNAc-specific C4,6 dehydratase/C5 epimerase	Pse5Ac7Ac, Pse5Ac7Am, Pse8OAc, Pse5Am7AcGlnAc	AI151	VFG012002(gb|NP_282439)	1.7e-09	28.05	45.24	55
GE000242	icaR	ica operon transcriptional regulator IcaR	Intercellular adhesion proteins	VF0014	VFG001284(gb|NP_647402)	1.2e-06	27.27	25.71	44
GE000244	bsaN	AraC family transcriptional regulator, regulates basal T6SS1 expression	Bsa T3SS	VF0428	VFG002464(gb|YP_111552)	9.5e-10	32.08	39	53
GE000245	allS	DNA-binding transcriptional activator AllS	Allantion utilization	VF0572	VFG049114(gb|YP_002918199.1)	2.37e-13	27.93	54.4	66
GE000247	icl) Isocitrate lyase Icl (isocitrase	(isocitratase)	Isocitrate lyase	VF0253	VFG001381(gb|YP_177728)	0	67.68	98.61	602
GE000248	cdpA	cyclic di-GMP phosphodiesterase	CdpA	VF0432	VFG045467(gb|YP_107884)	1.85e-08	28.7	56.77	52
GE000251	llsB	SagB family dehydrogenase LlsB	LLS	VF0410	VFG045335(gb|AHK25020)	8.4e-08	20.79	49.5	50
GE000255	clbF	colibactin biosynthesis dehydrogenase ClbF	Colibactin	VF0573	VFG049152(gb|YP_006635478.1)	7.97e-42	31.94	84.24	149
GE000269	coxH3	Coxiella Dot/Icm type IVB secretion system translocated effector	Dot/Icm	SS051	VFG039615(gb|NP_820749)	4.93e-52	45.13	87.73	167
GE000275	mbtJ	Putative acetyl hydrolase MbtJ	mycobactin	IA031	VFG009553(gb|YP_177876)	2.12e-08	30.82	75.61	50
GE000280	clbB	colibactin hybrid non-ribosomal peptide synthetase/type I polyketide synthase ClbB	Colibactin	VF0573	VFG049148(gb|YP_006635474.1)	5.69e-09	31.54	42.4	54
GE000286	cheD	methyl-accepting chemotaxis protein CheD	peritrichous flagella	AI145	VFG043209(gb|YP_001006778)	1.29e-84	55.52	43.26	278
GE000295	allC	allantoate amidohydrolase	Allantion utilization	VF0572	VFG049122(gb|YP_002918211.1)	2.55e-59	33.42	91.25	199
GE000296	ptxR	transcriptional regulator PtxR	pyoverdine	IA001	VFG044083(gb|NP_250948)	1.04e-35	32.31	98.32	130
GE000301	plcD	phosphatidylserine/phosphatidylglycerophosphate/cardiolipin synthase	Phospholipase D	VF0469	VFG037203(gb|YP_001847849)	3.52e-08	26.95	40.92	51
GE000302	dep/capD	gamma-glutamyltranspeptidase, required for polyglutamate anchoring to peptidoglycan	Capsule	VF0141	VFG000679(gb|AAF13660)	6.68e-29	25.49	94.3	116
GE000303	clbL	colibactin biosynthesis amidase ClbL	Colibactin	VF0573	VFG049158(gb|YP_006635484.1)	3.32e-23	27.43	84.36	99
GE000309	allS	DNA-binding transcriptional activator AllS	Allantion utilization	VF0572	VFG049114(gb|YP_002918199.1)	7.51e-09	24.12	80.98	52
GE000312	ptxR	transcriptional regulator PtxR	pyoverdine	IA001	VFG044083(gb|NP_250948)	1.87e-09	31.35	59.48	54
GE000316	fepA	outer membrane receptor FepA	Ent	VF0562	VFG048518(gb|YP_002918367.1)	3.19e-06	27.92	33.21	46
GE000322	pchR	transcriptional regulator PchR	Pyochelin	VF0095	VFG000167(gb|NP_252917)	2.02e-07	30.93	31.48	48
GE000323	cylG	3-ketoacyl-ACP-reductase CylG	Beta-hemolysin/cytolysin	CVF171	VFG005767(gb|NP_687682)	1.93e-19	28.42	70.24	82
GE000326	ptxR	transcriptional regulator PtxR	pyoverdine	IA001	VFG044083(gb|NP_250948)	2.39e-13	27.91	95.02	66
GE000335	cheD	methyl-accepting chemotaxis protein CheD	peritrichous flagella	AI145	VFG043209(gb|YP_001006778)	5.99e-45	40.8	35.42	166
GE000352	ricA	Rab2 interacting conserved protein A	RicA	VF0414	VFG045340(gb|NP_539653)	1.98e-38	40.57	95.03	130
GE000358	cylG	3-ketoacyl-ACP-reductase CylG	Beta-hemolysin/cytolysin	CVF171	VFG005767(gb|NP_687682)	1.15e-11	24.91	95.69	60
GE000360	exsA	type III secretion system regulatory protein ExsA	TTSS	VF0083	VFG000208(gb|NP_250404)	8.43e-10	22.66	80.2	55
GE000378	allR	DNA-binding transcriptional repressor AllR	Allantion utilization	VF0572	VFG049118(gb|YP_002918201.1)	2.84e-14	24.69	83.57	68
GE000380	lipF	Probable esterase/lipase LipF	LipF	VF0307	VFG001415(gb|NP_218004)	4.61e-09	29.44	68.01	53
GE000385	lpg2628	Dot/Icm type IV secretion system effector	Dot/Icm	VF0156	VFG045590(gb|YP_096633)	1.33e-06	30.28	52.68	44
GE000389	cylG	3-ketoacyl-ACP-reductase CylG	Beta-hemolysin/cytolysin	CVF171	VFG005767(gb|NP_687682)	1.88e-24	26.46	94.62	96
GE000392	wcbT	acyl-CoA transferase	Capsule I	VF0436	VFG002546(gb|YP_109382)	1.28e-36	30.24	92.77	137
GE000398	fyuA	yersiniabactin receptor FyuA	Ybt	VF0564	VFG044333(gb|YP_002920253)	1.15e-12	26.67	39.38	68
GE000400	sodB	superoxide dismutase	SodB	VF0169	VFG001867(gb|YP_096960)	8.01e-49	41.97	82.05	159
GE000401	fepA	ferrienterobactin outer membrane transporter	Enterobactin	VF0228	VFG000923(gb|NP_752600)	8.76e-12	23.67	65.44	65
GE000402	pvdN	pyoverdine biosynthesis protein PvdN	pyoverdine	IA001	VFG015994(gb|NP_251084)	3.9e-13	23.67	98.84	67
GE000407	wcbQ	capsular polysaccharide biosynthesis transmembrane protein	Capsule I	VF0436	VFG002549(gb|YP_109385)	3.95e-06	27.95	21.37	46
GE000413	rfpB	putative galactosyltransferase	O-antigen	VF0392	VFG002366(gb|YP_001007258)	4.48e-08	30.6	23.86	51
GE000421	flmH	short chain dehydrogenase/reductase family oxidoreductase	Polar flagella	CVF786	VFG038839(gb|YP_858598)	1.33e-24	34.65	88.45	97
GE000424	adeH	outer membrane protein	AdeFGH efflux pump	VF0504	VFG037735(gb|YP_001847165)	9.1e-43	31.37	93.88	156
GE000425	icaR	ica operon transcriptional regulator IcaR	Intercellular adhesion proteins	VF0014	VFG001284(gb|NP_647402)	1.37e-06	26.37	43.41	44
GE000426	mtrC	membrane fusion protein MtrC	MtrCDE	VF0451	VFG036974(gb|NP_274719)	3.93e-07	31.11	35.31	48
GE000427	acrB	acriflavine resistance protein B	AcrAB	VF0568	VFG049144(gb|YP_002918165.1)	3.78e-51	24.83	95.93	193
GE000428	entA	2,3-dihydroxybenzoate-2,3-dehydrogenase	Ent	VF0562	VFG048409(gb|YP_002918380.1)	4.36e-21	34.66	65.3	87
GE000439	iraB	Di/tripeptide permease	IraAB	VF0293	VFG001857(gb|YP_094782)	6.81e-38	26.03	92.49	142
GE000465	mbtI	Isochorismate synthase MbtI	mycobactin	IA031	VFG009561(gb|YP_177877)	1.57e-31	29.86	69.04	123
GE000468	phzE1	phenazine biosynthesis protein PhzE	Phenazines biosynthesis	CVF536	VFG015515(gb|NP_252903)	1.48e-10	26.53	97.92	56
GE000482	bfmS	signal transduction histidine kinase	BfmRS	VF0463	VFG038234(gb|YP_001845365)	1.71e-20	31.53	31.82	92
GE000483	bfmR	biofilm-controlling response regulator	BfmRS	VF0463	VFG038219(gb|YP_001845364)	4.64e-13	30.08	20.31	66
GE000506	cpsB	phosphatidate cytidylyltransferase	Capsule	VF0361	VFG002189(gb|NP_816140)	7.48e-23	38.93	38.27	93
GE000507	vgrG1b	type VI secretion system substrate VgrG1b	HSI-1 (Hcp-secretion island 1)	SS178	VFG041011(gb|NP_248785)	2.83e-11	21.43	25.73	64
GE000523	htpB	Hsp60, 60K heat shock protein HtpB	Hsp60	VF0159	VFG001855(gb|YP_094724)	0	73.81	96.34	766
GE000532	fepA	ferrienterobactin outer membrane transporter	Enterobactin	VF0228	VFG000923(gb|NP_752600)	1.77e-11	31.91	83.18	59
GE000545	CBU_1789	Coxiella Dot/Icm type IVB secretion system translocated effector	T4SS effectors	CVF803	VFG039623(gb|NP_820769)	1.4e-07	27.54	42.81	48
GE000549	fpvA	ferripyoverdine receptor FpvA	Pyoverdine	VF0094	VFG000163(gb|NP_251088)	3.9e-124	32.7	98.34	394
GE000561	bauF	siderophore-interacting protein	Acinetobactin	VF0467	VFG037456(gb|YP_001847248)	2.51e-19	31.07	65.65	82
GE000570	clbI	colibactin polyketide synthase ClbI	Colibactin	VF0573	VFG049155(gb|YP_006635481.1)	2.11e-18	27.52	97.06	82
GE000603	iroE	esterase	Salmochelin	IA013	VFG012501(gb|NP_753165)	8.42e-09	32.35	39.57	53
GE000637	cdpA	cyclic di-GMP phosphodiesterase	CdpA	VF0432	VFG045467(gb|YP_107884)	5.46e-07	27.4	30.75	50
GE000638	tsr	methyl-accepting chemotaxis protein I	Flagella	VF0430	VFG002529(gb|YP_109900)	3.67e-93	67.22	93.39	288
GE000643	fpvA	ferripyoverdine receptor FpvA	Pyoverdine	VF0094	VFG000163(gb|NP_251088)	1.03e-151	39.08	91.51	463
GE000648	algZ	sigma factor AlgU	Alginate	VF0091	VFG000120(gb|NP_253949)	1.78e-55	39.8	85.19	185
GE000649	algR	alginate biosynthesis regulatory protein AlgR	Alginate	VF0091	VFG000119(gb|NP_253948)	4.8e-64	47.39	97.56	201
GE000663	fimE	tyrosine recombinase	Type I fimbriae	VF0566	VFG048237(gb|YP_002921135.1)	2.06e-18	30.56	54.04	79
GE000669	farA	fatty acid efflux system protein FarA	FarAB	VF0450	VFG036938(gb|NP_273367)	2.17e-34	35.67	84.3	129
GE000677	ankA	Anaplasma T4SS effector protein, ankyrin repeat domain-containing protein A	T4SS	SS052	VFG039063(gb|YP_505319)	5.44e-08	31.77	37.78	52
GE000681	fyuA	pesticin/yersiniabactin receptor protein	Yersiniabactin	VF0136	VFG000358(gb|NP_405467)	4.4e-07	27.96	26.07	50
GE000684	fleQ	transcriptional regulator FleQ	polar flagella	AI149	VFG043319(gb|YP_094888)	1.75e-63	39.42	44.75	217
GE000691	virD4	type IV secretion system component VirD4	Rvh T4SS	VF0487	VFG039025(gb|YP_505894)	1.84e-32	45.78	68.7	122
GE000692	virD4	type IV secretion system component VirD4	Rvh T4SS	VF0487	VFG039025(gb|YP_505894)	4.98e-16	25.67	82.73	73
GE000695	virD4	type IV secretion system component VirD4	Rvh T4SS	VF0487	VFG039025(gb|YP_505894)	2.51e-16	30.61	92.26	73
GE000712	allS	DNA-binding transcriptional activator AllS	Allantion utilization	VF0572	VFG049114(gb|YP_002918199.1)	9.98e-12	27.24	95.35	61
GE000721	gnd	6-phosphogluconate dehydrogenase	Capsule	VF0560	VFG048830(gb|YP_002920353.1)	1.35e-44	35.15	88.5	157
GE000722	bplA	probable oxidoreductase	LPS	VF0033	VFG000038(gb|NP_878995)	2.4e-12	25.68	61.08	64
GE000724	fleS/flrB	two-component sensor kinase	ND	AI144	VFG038759(gb|YP_857329)	1.28e-12	24.38	58.71	66
GE000725	chpA	still frameshift probable component of chemotactic signal transduction system	Type IV pili	VF0082	VFG001231(gb|NP_249104)	1.01e-14	39.02	55.48	68
GE000726	fleS/flrB	two-component sensor kinase	ND	AI144	VFG038759(gb|YP_857329)	7.63e-22	30.3	45.4	93
GE000728	flmH	short chain dehydrogenase/reductase family oxidoreductase	Polar flagella	CVF786	VFG038839(gb|YP_858598)	5.43e-27	36.59	95.92	103
GE000734	gspC	general secretion pathway protein C	T2SS	VF0333	VFG002046(gb|YP_404599)	6.39e-11	29.27	71.48	58
GE000735	gspD	general secretion pathway protein D	T2SS	VF0333	VFG002047(gb|YP_404600)	1.02e-88	33.08	91.01	290
GE000736	xcpR	general secretion pathway protein E	xcp secretion system	VF0084	VFG000182(gb|NP_251793)	5.82e-172	54.41	96.19	496
GE000737	exeF	general secretion pathway protein F	exe	SS209	VFG038280(gb|YP_855104)	1.1e-90	40.2	98.99	280
GE000738	gspG	general secretion pathway protein G	T2SS	VF0333	VFG002050(gb|YP_404603)	2.08e-52	50.68	94.16	164
GE000740	xcpV	general secretion pathway protein I	xcp secretion system	VF0084	VFG000178(gb|NP_251789)	2.71e-12	33.94	81.68	57
GE000741	exeJ	general secretion pathway protein J	exe	SS209	VFG038296(gb|YP_855108)	6.01e-26	33.17	98.49	98
GE000742	exeK	general secretion pathway protein K	exe	SS209	VFG038300(gb|YP_855109)	3.79e-40	32.23	97.27	143
GE000743	exeL	general secretion pathway protein L	exe	SS209	VFG038304(gb|YP_855110)	1.32e-09	33.1	39.72	55
GE000747	gluP	glucose/galactose transporter	LPS	VF0056	VFG000313(gb|NP_207965)	6.2e-36	29.98	93.65	134
GE000748	bopD	sugar-binding transcriptional regulator, LacI family	BopD	VF0362	VFG002197(gb|NP_814691)	4.66e-25	28.8	83.01	100
GE000755	fepA	ferrienterobactin outer membrane transporter	Enterobactin	VF0228	VFG000923(gb|NP_752600)	1.09e-09	29.26	18.35	58
GE000763	pvcD	paerucumarin biosynthesis protein PvcD	pyoverdine	IA001	VFG044082(gb|NP_250947)	2.79e-20	33.87	68.68	84
GE000766	bfmS	signal transduction histidine kinase	BfmRS	VF0463	VFG038234(gb|YP_001845365)	1.28e-22	28.06	51	98
GE000767	bfmR	biofilm-controlling response regulator	BfmRS	VF0463	VFG038219(gb|YP_001845364)	1.53e-43	38.43	92.64	147
GE000779	phzF1	phenazine biosynthesis protein PhzF, isomerase	Phenazines biosynthesis	CVF536	VFG015518(gb|NP_252904)	2.42e-14	33.33	80.61	68
GE000793	CBU_1079	Coxiella Dot/Icm type IVB secretion system translocated effector	T4SS effectors	CVF803	VFG039430(gb|NP_820078)	1e-29	34.38	91.94	108
GE000796	pdgA	Peptidoglycan N-deacetylase	PgdA	VF0442	VFG033025(gb|NP_463944)	1.36e-18	27.85	82.17	82
GE000799	Cj1436c	aminotransferase	Capsule	VF0323	VFG001964(gb|NP_282577)	3.37e-12	25.88	39.01	64
GE000805	fepA	outer membrane receptor FepA	Ent	VF0562	VFG048518(gb|YP_002918367.1)	1.14e-08	28.79	22.13	55
GE000807	bopD	sugar-binding transcriptional regulator, LacI family	BopD	VF0362	VFG002197(gb|NP_814691)	7.19e-29	26.49	95.34	112
GE000808	cylG	3-ketoacyl-ACP-reductase CylG	Beta-hemolysin/cytolysin	CVF171	VFG005767(gb|NP_687682)	1.06e-45	35.54	97.56	153
GE000812	phoP	Possible two component system response transcriptional positive regulator PhoP	PhoP	VF0286	VFG001386(gb|NP_215271)	7e-32	33.48	93.56	116
GE000813	phoR	Possible two component system response sensor kinase membrane associated PhoR	PhoP/R	CVF331	VFG009810(gb|NP_215272)	4.08e-27	30.88	84.38	110
GE000815	bprB	two-component response regulator	Bsa T3SS	VF0428	VFG002440(gb|YP_111528)	3.75e-16	29.84	69.03	72
GE000817	bfmS	signal transduction histidine kinase	BfmRS	VF0463	VFG038234(gb|YP_001845365)	5.3e-19	29.19	23.38	88
GE000826	htrB	lipid A biosynthesis lauroyl acyltransferase	LOS	CVF494	VFG013436(gb|NP_439676)	3.35e-56	34.11	95.42	184
GE000827	waaA	lipopolysaccharide core biosynthesis protein WaaP	LPS	VF0085	VFG000141(gb|NP_253675)	2.31e-114	47.92	92.48	343
GE000828	mtrE	multidrug efflux pump channel protein MtrE	MtrCDE	VF0451	VFG037010(gb|NP_274717)	2.32e-13	24.93	70.9	68
GE000830	icaR	ica operon transcriptional regulator IcaR	Intercellular adhesion proteins	VF0014	VFG001284(gb|NP_647402)	1.96e-06	30.19	23.96	43
GE000832	allS	DNA-binding transcriptional activator AllS	Allantion utilization	VF0572	VFG049114(gb|YP_002918199.1)	3.8e-14	31.32	58.67	68
GE000843	dep/capD	gamma-glutamyltranspeptidase, required for polyglutamate anchoring to peptidoglycan	Capsule	VF0141	VFG000679(gb|AAF13660)	4.14e-42	28.02	89.46	155
GE000844	cheD	methyl-accepting chemotaxis protein CheD	peritrichous flagella	AI145	VFG043209(gb|YP_001006778)	3.75e-23	31.51	35.46	100
GE000849	vtrA	type III secretion system transcriptional regulator	T3SS2	VF0409	VFG041911(gb|NP_800842)	3.53e-10	35.05	12.4	58
GE000850	exsA	Type III secretion system transcriptional regulator	T3SS	VF0479	VFG038332(gb|YP_001144282)	4.51e-06	27.27	33	44
GE000851	fepA	outer membrane receptor FepA	Ent	VF0562	VFG048518(gb|YP_002918367.1)	1.34e-10	27.03	17.95	62
GE000866	cylG	3-ketoacyl-ACP-reductase CylG	Beta-hemolysin/cytolysin	CVF171	VFG005767(gb|NP_687682)	2.12e-08	26	73.43	50
GE000870	pvdH	diaminobutyrate-2-oxoglutarate aminotransferase PvdH	pyoverdine	IA001	VFG016046(gb|NP_251103)	6.4e-36	31.05	89.29	135
GE000872	fpvA	ferripyoverdine receptor FpvA	Pyoverdine	VF0094	VFG000163(gb|NP_251088)	7.17e-08	34.56	16.78	52
GE000876	Cj1437c	aminotransferase	Capsule	VF0323	VFG001965(gb|NP_282578)	9.51e-22	23.86	69.42	92
GE000878	csgD	DNA-binding transcriptional regulator CsgD	curli fibers/thin aggregative fimbriae (AGF)	AI094	VFG004125(gb|NP_460113)	6.39e-09	46.43	5.97	54
GE000879	pvdH	diaminobutyrate-2-oxoglutarate aminotransferase PvdH	pyoverdine	IA001	VFG016046(gb|NP_251103)	3.64e-30	29.25	83.68	118
GE000897	chuW	Putative oxygen independent coproporphyrinogen III oxidase	Chu	VF0227	VFG000919(gb|NP_756176)	1.23e-25	28.23	72.73	104
GE000898	orfM	deoxyribonucleotide triphosphate pyrophosphatase	LOS	CVF494	VFG013265(gb|NP_438428)	4.73e-71	52.85	96.48	215
GE000904	relA) Probable GTP pyrophosphokinase RelA (ATP:GTP 3'-pyrophosphotransferase) (PPGPP synthetase I) ((P)PPGPP synthetase	(GTP diphosphokinase)	RelA	VF0287	VFG001826(gb|NP_217099)	6.74e-168	39.36	94.88	504
GE000905	allS	DNA-binding transcriptional activator AllS	Allantion utilization	VF0572	VFG049114(gb|YP_002918199.1)	3.33e-15	26.19	98.96	71
GE000908	phtA	major facilitator family transporter, phagosomal transporter	Pht	VF0337	VFG002097(gb|YP_094583)	1.17e-11	22.34	80.79	63
GE000919	pilM	type IV pilus inner membrane platform protein PilM	Type IV pili	VF0082	VFG001222(gb|NP_253731)	4.48e-142	61.47	99.72	408
GE000920	pilN	type IV pilus inner membrane platform protein PilN	Type IV pili	VF0082	VFG001221(gb|NP_253730)	8.46e-41	40	78.52	139
GE000921	pilO	type IV pilus inner membrane platform protein PilO	Type IV pili	VF0082	VFG001220(gb|NP_253729)	1.53e-47	41	90.05	155
GE000922	pilP	type IV pilus biogenesis protein PilP	Type IV pili	VF0082	VFG001219(gb|NP_253728)	3.12e-38	43.42	82.49	129
GE000923	tapQ	type IV pilus secretin PilQ	Tap type IV pili	CVF783	VFG038459(gb|YP_857681)	2.89e-123	37.79	95.69	382
GE000941	hitC) iron(III	ABC transporter, ATP-binding protein	HitABC	VF0268	VFG000344(gb|NP_438273)	2.23e-37	36.59	98.04	132
GE000942	fbpB) iron(III	ABC transporter, permease protein	FbpABC	VF0272	VFG000249(gb|NP_273676)	5.37e-09	23.77	98.7	52
GE000964	bfmS	signal transduction histidine kinase	BfmRS	VF0463	VFG038234(gb|YP_001845365)	9.47e-15	29.41	52.01	72
GE000966	iroN	salmochelin receptor IroN	Sal	VF0563	VFG044334(gb|YP_002920266)	2.2e-06	24.35	25.78	47
GE000972	cysC	adenylylsulfate kinase	Capsule	VF0323	VFG001988(gb|NP_282556)	1.02e-17	28.82	25.53	79
GE000973	adeF	membrane-fusion protein	AdeFGH efflux pump	VF0504	VFG037705(gb|YP_001847163)	6.12e-23	29.45	82.55	95
GE000974	mtrD	multiple transferable resistance system protein MtrD	MtrCDE	VF0451	VFG036992(gb|NP_274718)	7.53e-170	33.21	97.5	528
GE000982	iroN	salmochelin receptor IroN	IroN	VF0230	VFG000935(gb|NP_753164)	7.88e-06	27.93	16.46	46
GE000984	bopD	sugar-binding transcriptional regulator, LacI family	BopD	VF0362	VFG002197(gb|NP_814691)	7.4e-27	28.86	96.28	106
GE000995	tlh	thermolabile hemolysin TLH	thermolabile hemolysin (TLH)/lecithin-dependent hemolysin (LDH)	TX170	VFG007035(gb|NP_799736)	7.19e-13	24.67	46.45	67
GE001040	phoP	Possible two component system response transcriptional positive regulator PhoP	PhoP	VF0286	VFG001386(gb|NP_215271)	5.83e-32	34.36	98.22	116
GE001041	phoR	Possible two component system response sensor kinase membrane associated PhoR	PhoP/R	CVF331	VFG009810(gb|NP_215272)	3.18e-20	28.27	93.47	90
GE001046	xcpA/pilD	type 4 prepilin peptidase PilD	Type IV pili	VF0082	VFG000114(gb|NP_253218)	2.16e-74	51.05	98.95	230
GE001047	tapC	type IV fimbrial assembly protein, PilC-like	Tap type IV pili	CVF783	VFG038435(gb|YP_858309)	5e-36	63.83	98.94	125
GE001048	pilE	Type IV pilus major pilin subunit PilE	Type IV pili	VF0075	VFG000221(gb|NP_273084)	1.26e-44	46.95	95.89	144
GE001049	tapB	type IV pilus assembly ATPase, PilB-like	Tap type IV pili	CVF783	VFG038431(gb|YP_858308)	0	56.56	99.8	603
GE001050	pilR	two-component response regulator PilR	Type IV pili	VF0082	VFG001214(gb|NP_253237)	0	63.07	98.92	551
GE001051	pilS	two-component sensor PilS	Type IV pili	VF0082	VFG001213(gb|NP_253236)	5.14e-100	37.74	96.46	313
GE001063	cheD	methyl-accepting chemotaxis protein CheD	peritrichous flagella	AI145	VFG043209(gb|YP_001006778)	1.27e-88	56.49	49.36	286
GE001069	iroN	salmochelin receptor IroN	IroN	VF0230	VFG000935(gb|NP_753164)	2.16e-16	23.43	70.78	80
GE001078	clpC	endopeptidase Clp ATP-binding chain C	ClpC	VF0072	VFG000079(gb|NP_463763)	0	45.55	99.77	712
GE001081	iroN	salmochelin receptor IroN	Sal	VF0563	VFG044334(gb|YP_002920266)	1.23e-25	24.04	97.44	108
GE001093	bsaN	AraC family transcriptional regulator, regulates basal T6SS1 expression	Bsa T3SS	VF0428	VFG002464(gb|YP_111552)	2.42e-06	33.33	28.86	44
GE001096	iucA	aerobactin Synthetase IucA	Aerobactin	VF0565	VFG048600(gb|YP_001688094.1)	1.5e-28	28.03	63.84	117
GE001097	lbtB	LbtB inner membrane protein required for export of Legiobactin	Legiobactin	VF0291	VFG010858(gb|YP_095354)	2.11e-13	28.99	57.91	68
GE001098	lbtA	siderophore biosynthetic enzyme LbtA	Legiobactin	VF0291	VFG010854(gb|YP_095355)	8.73e-27	27.78	60.83	112
GE001100	fyuA	yersiniabactin receptor FyuA	Ybt	VF0564	VFG044333(gb|YP_002920253)	1.12e-07	26.33	39.77	51
GE001104	fepA	outer membrane receptor FepA	Ent	VF0562	VFG048518(gb|YP_002918367.1)	8.52e-15	24.51	67.33	75
GE001105	fepA	outer membrane receptor FepA	Ent	VF0562	VFG048518(gb|YP_002918367.1)	7.78e-17	23.32	63.9	81
GE001107	fepA	ferrienterobactin outer membrane transporter	Enterobactin	VF0228	VFG000923(gb|NP_752600)	2.39e-15	23.8	73.64	77
GE001108	bexA	ATP-dependent polysaccharide export protein BexA	Capsule	VF0043	VFG000696(gb|AAP42188)	2.18e-16	30.85	29.47	76
GE001110	ptxR	transcriptional regulator PtxR	pyoverdine	IA001	VFG044083(gb|NP_250948)	5.49e-12	29.57	85.22	62
GE001113	plc	phospholipase C	Phospholipase C	VF0470	VFG037176(gb|YP_001844723)	0	44.62	94.27	573
GE001123	CBU_1566	Coxiella Dot/Icm type IVB secretion system translocated effector	T4SS effectors	CVF803	VFG039536(gb|NP_820549)	5.22e-88	53.85	96.28	261
GE001134	cadF	outer membrane fibronectin-binding protein	CadF	VF0322	VFG001931(gb|NP_282616)	1.48e-14	28.3	90.7	67
GE001141	phoP	Possible two component system response transcriptional positive regulator PhoP	PhoP	VF0286	VFG001386(gb|NP_215271)	4.5e-06	35.71	69.83	40
GE001144	allS	DNA-binding transcriptional activator AllS	Allantion utilization	VF0572	VFG049114(gb|YP_002918199.1)	3.71e-08	27.68	83.28	50
GE001151	chpA	still frameshift probable component of chemotactic signal transduction system	Type IV pili	VF0082	VFG001231(gb|NP_249104)	4.14e-10	32.56	92.54	54
GE001154	napA	neutrophil activating protein NapA	HP-NAP	VF0052	VFG000307(gb|NP_207041)	2.41e-19	31.65	75.41	78
GE001156	iroN	salmochelin receptor IroN	IroN	VF0230	VFG000935(gb|NP_753164)	6.17e-09	27.49	18	56
GE001164	relA) Probable GTP pyrophosphokinase RelA (ATP:GTP 3'-pyrophosphotransferase) (PPGPP synthetase I) ((P)PPGPP synthetase	(GTP diphosphokinase)	RelA	VF0287	VFG001826(gb|NP_217099)	2.24e-136	38.44	91.84	422
GE001166	cpsJ	glycosyl transferase CpsJ(V)	Capsule	VF0274	VFG001341(gb|NP_688173)	3.88e-10	28.47	18.71	58
GE001176	pilG	twitching motility protein PilG	Type IV pili	VF0082	VFG001225(gb|NP_249099)	8.75e-69	82.61	97.44	204
GE001177	pilH	twitching motility protein PilH	Type IV pili	VF0082	VFG001226(gb|NP_249100)	7.83e-40	49.58	98.33	129
GE001178	pilI	twitching motility protein PilI	Type IV pili	VF0082	VFG001227(gb|NP_249101)	1.3e-24	32.39	99.43	93
GE001179	pilJ	twitching motility protein PilJ	Type IV pili	VF0082	VFG001228(gb|NP_249102)	0	47.35	97.79	538
GE001180	chpA	still frameshift probable component of chemotactic signal transduction system	Type IV pili	VF0082	VFG001231(gb|NP_249104)	1.99e-174	51.77	25.69	593
GE001181	chpB	probable methylesterase	Type IV pili	VF0082	VFG001232(gb|NP_249105)	7.01e-08	25.16	74	50
GE001182	chpC	probable chemotaxis protein	Type IV pili	VF0082	VFG001233(gb|NP_249106)	1.49e-15	31.29	91.77	68
GE001186	algU	alginate biosynthesis protein AlgZ/FimS	Alginate	VF0091	VFG000121(gb|NP_249453)	4.41e-06	25.42	80.48	42
GE001214	iroN	salmochelin receptor IroN	IroN	VF0230	VFG000935(gb|NP_753164)	8.44e-06	29.87	15.22	46
GE001216	lpg2936	Dot/Icm type IV secretion system effector	Dot/Icm	VF0156	VFG045607(gb|YP_096929)	2.02e-51	37.7	99.59	167
GE001217	pvdH	diaminobutyrate-2-oxoglutarate aminotransferase PvdH	pyoverdine	IA001	VFG016046(gb|NP_251103)	8.32e-33	28.41	88.56	127
GE001226	cylF	putative aminomethyltransferase CylF	Beta-hemolysin/cytolysin	CVF171	VFG005785(gb|NP_687688)	7.26e-08	23.7	72.36	50
GE001229	clbP	precolibactin peptidase ClbP	Colibactin	VF0573	VFG049162(gb|YP_006635488.1)	4.51e-21	27.64	68.63	92
GE001232	clbF	colibactin biosynthesis dehydrogenase ClbF	Colibactin	VF0573	VFG049152(gb|YP_006635478.1)	6.64e-08	25.38	30.34	52
GE001235	fepA	ferrienterobactin outer membrane transporter	Enterobactin	VF0228	VFG000923(gb|NP_752600)	4.35e-11	30.77	15.69	63
GE001239	gtrB	bactoprenol glucosyl transferase	LPS	VF0124	VFG000670(gb|NP_706258)	4.71e-89	42.67	87.9	271
GE001242	AHA_3493	hemolysin III	Hemolysin III	CVF793	VFG038904(gb|YP_857967)	1.26e-40	43.35	92.06	137
GE001254	phoR	Possible two component system response sensor kinase membrane associated PhoR	PhoP/R	CVF331	VFG009810(gb|NP_215272)	5.75e-24	35.91	20.83	103
GE001255	phoR	Possible two component system response sensor kinase membrane associated PhoR	PhoP/R	CVF331	VFG009810(gb|NP_215272)	2.88e-19	31.97	19.31	89
GE001256	phoR	Possible two component system response sensor kinase membrane associated PhoR	PhoP/R	CVF331	VFG009810(gb|NP_215272)	8.47e-19	34	18.73	88
GE001257	farB	fatty acid efflux system protein FarB	FarAB	VF0450	VFG036956(gb|NP_273368)	2.18e-37	28.68	83.72	140
GE001262	phzG1	phenazine biosynthesis protein PhzG, pyridoxamine 5'-phosphate oxidase	Phenazines biosynthesis	CVF536	VFG015521(gb|NP_252906)	9.77e-28	36.78	86.93	103
GE001283	cheB	chemotaxis-specific methylesterase CheB	peritrichous flagella	AI145	VFG043207(gb|YP_001006775)	4.21e-25	39.52	46.36	100
GE001287	bspR4	LuxR family transcriptional regulator	Quorum-sensing	VF0433	VFG002543(gb|YP_110332)	5.28e-17	34.44	66.67	74
GE001305	rpoN	RNA polymerase factor sigma-54	Pse5Ac7Ac, Pse5Ac7Am, Pse8OAc, Pse5Am7AcGlnAc	AI151	VFG043396(gb|YP_002344093)	2.49e-39	26.2	83.62	145
GE001306	hitC) iron(III	ABC transporter, ATP-binding protein	HitABC	VF0268	VFG000344(gb|NP_438273)	2.33e-28	30.93	94.56	108
GE001310	kpsF	D-arabinose 5-phosphate isomerase	Capsule	VF0323	VFG001971(gb|NP_282584)	1.11e-93	46.41	91.29	282
GE001316	wbkC	GDP-mannose 4,6-dehydratase / GDP-4-amino-4,6-dideoxy-D-mannose formyltransferase	LPS	VF0367	VFG002230(gb|NP_540335)	4.92e-11	31.25	51.15	57
GE001322	wcbM	D-glycero-d-manno-heptose 1-phosphate guanosyltransferase	Capsule I	VF0436	VFG002553(gb|YP_109389)	5.87e-18	28.33	97.46	77
GE001333	lidL	Dot/Icm type IV secretion system effector LidL	Dot/Icm	SS047	VFG010515(gb|YP_095205)	2.46e-25	32.84	78.17	101
GE001335	fptA	Fe(III)-pyochelin receptor precursor	Pyochelin	VF0095	VFG000164(gb|NP_252911)	1.22e-29	24.58	88.08	122
GE001338	pvdN	pyoverdine biosynthesis protein PvdN	pyoverdine	IA001	VFG015994(gb|NP_251084)	3.59e-15	25.12	94.92	73
GE001340	irtA	Iron-regulated transporter IrtA	mycobactin	IA031	VFG009570(gb|NP_215864)	2.07e-13	31.36	85.83	66
GE001352	pilT	twitching motility protein PilT	Type IV pili	VF0082	VFG001223(gb|NP_249086)	0	79.06	97.97	565
GE001353	pilU	twitching motility protein PilU	Type IV pili	VF0082	VFG001224(gb|NP_249087)	0	67.57	96.54	541
GE001364	phzF1	phenazine biosynthesis protein PhzF, isomerase	Phenazines biosynthesis	CVF536	VFG015518(gb|NP_252904)	1.63e-23	30.58	94.88	94
GE001365	phzF1	phenazine biosynthesis protein PhzF, isomerase	Phenazines biosynthesis	CVF536	VFG015518(gb|NP_252904)	7.87e-26	31.16	97.26	101
GE001376	phoP	Possible two component system response transcriptional positive regulator PhoP	PhoP	VF0286	VFG001386(gb|NP_215271)	1.87e-29	34.36	93.31	110
GE001377	bfmS	signal transduction histidine kinase	BfmRS	VF0463	VFG038234(gb|YP_001845365)	3.6e-11	20.66	56.77	62
GE001379	clbB	colibactin hybrid non-ribosomal peptide synthetase/type I polyketide synthase ClbB	Colibactin	VF0573	VFG049148(gb|YP_006635474.1)	9.06e-17	27.41	90.75	78
GE001401	plcD	phosphatidylserine/phosphatidylglycerophosphate/cardiolipin synthase	Phospholipase D	VF0469	VFG037203(gb|YP_001847849)	5.24e-101	33.52	96.54	315
GE001402	cheB	chemotaxis-specific methylesterase	Flagella	VF0430	VFG002526(gb|YP_109897)	1.83e-126	53.65	96.21	369
GE001403	cheR	chemotaxis protein methyltransferase	Flagella	VF0430	VFG002528(gb|YP_109899)	1.12e-46	39.36	88.73	158
GE001404	cdpA	cyclic di-GMP phosphodiesterase	CdpA	VF0432	VFG045467(gb|YP_107884)	5.15e-45	39	55.74	163
GE001405	cheW-2	chemotaxis protein CheW	ND	AI144	VFG043204(gb|YP_855930)	1.42e-28	36.88	81.87	103
GE001406	cheD	methyl-accepting chemotaxis protein CheD	peritrichous flagella	AI145	VFG043209(gb|YP_001006778)	6.57e-48	38.56	42.76	175
GE001407	cheA	chemotaxis protein CheA	peritrichous flagella	AI145	VFG043211(gb|YP_001006780)	9.09e-115	36.47	97.9	360
GE001412	bfmR	biofilm-controlling response regulator	BfmRS	VF0463	VFG038219(gb|YP_001845364)	6.94e-37	36.96	96.6	129
GE001414	phoR	Possible two component system response sensor kinase membrane associated PhoR	PhoP/R	CVF331	VFG009810(gb|NP_215272)	6.18e-14	28.75	59.96	70
GE001424	acrA	acriflavine resistance protein A	AcrAB	VF0568	VFG049133(gb|YP_002918166.1)	4.48e-124	53.85	90.98	365
GE001425	acrB	acriflavine resistance protein B	AcrAB	VF0568	VFG049144(gb|YP_002918165.1)	0	66.08	97.03	1377
GE001426	mtrE	multidrug efflux pump channel protein MtrE	MtrCDE	VF0451	VFG037010(gb|NP_274717)	1.05e-115	40.88	95.77	350
GE001429	ptxR	transcriptional regulator PtxR	pyoverdine	IA001	VFG044083(gb|NP_250948)	5.01e-39	36.58	98.33	139
GE001431	exsA	type III secretion system regulatory protein ExsA	TTSS	VF0083	VFG000208(gb|NP_250404)	1.33e-10	23.72	67.99	58
GE001436	ptxR	transcriptional regulator PtxR	pyoverdine	IA001	VFG044083(gb|NP_250948)	4.3e-33	33.67	94.84	123
GE001445	fyuA	pesticin/yersiniabactin receptor protein	Yersiniabactin	VF0136	VFG000358(gb|NP_405467)	3.57e-08	24.88	25	53
GE001452	shuA	outer membrane heme/hemoglobin receptor ShuA	Shu	VF0256	VFG013064(gb|YP_405019)	4.28e-08	30.33	17.44	53
GE001458	exsA	Type III secretion system transcriptional regulator	T3SS	VF0479	VFG038332(gb|YP_001144282)	7.18e-07	26.67	20.63	47
GE001466	algU	alginate biosynthesis protein AlgZ/FimS	Alginate	VF0091	VFG000121(gb|NP_249453)	2.97e-09	25.93	90.96	50
GE001468	cdpA	cyclic di-GMP phosphodiesterase	CdpA	VF0432	VFG045467(gb|YP_107884)	7.1e-32	28.12	55.2	128
GE001473	clbP	precolibactin peptidase ClbP	Colibactin	VF0573	VFG049162(gb|YP_006635488.1)	1.01e-20	26.45	66.36	92
GE001475	cyaB	cyclolysin secretion ATP-binding protein	Cya	VF0028	VFG001269(gb|NP_879579)	8.69e-61	33.33	79.02	214
GE001482	ptxR	transcriptional regulator PtxR	pyoverdine	IA001	VFG044083(gb|NP_250948)	4.1e-09	26.33	84.85	53
GE001517	fleS/flrB	two-component sensor kinase	ND	AI144	VFG038759(gb|YP_857329)	1.89e-19	31.4	36.54	87
GE001518	pilR	two-component response regulator PilR	Type IV pili	VF0082	VFG001214(gb|NP_253237)	8.46e-99	39.07	98.01	304
GE001524	iap/cwhA	P60 extracellular protein, invasion associated protein Iap	p60	VF0068	VFG000070(gb|NP_464110)	6.55e-18	39.5	47.39	79
GE001525	iap/cwhA	P60 extracellular protein, invasion associated protein Iap	p60	VF0068	VFG000070(gb|NP_464110)	6.9e-18	39.83	61.26	78
GE001536	iroN	salmochelin receptor IroN	Sal	VF0563	VFG044334(gb|YP_002920266)	4.46e-13	30.8	21.99	70
GE001537	fleN	flagellar synthesis regulator FleN	polar flagella	AI149	VFG043350(gb|YP_095809)	6.49e-19	30.45	85.16	81
GE001543	coxFIC1	Coxiella Dot/Icm type IVB secretion system translocated effector	Dot/Icm	SS051	VFG039696(gb|NP_821048)	3.62e-08	31.43	34.33	51
GE001561	fimV	putative Type IV pili related protein	Type IV pili	VF0082	VFG001230(gb|NP_251805)	7.39e-38	33.92	59.51	147
GE001565	allS	DNA-binding transcriptional activator AllS	Allantion utilization	VF0572	VFG049114(gb|YP_002918199.1)	4.68e-08	26.24	83.22	50
GE001570	algC	phosphomannomutase AlgC	Alginate biosynthesis	CVF522	VFG014893(gb|NP_254009)	4.4e-37	28.42	96.88	139
GE001573	cdpA	cyclic di-GMP phosphodiesterase	CdpA	VF0432	VFG045467(gb|YP_107884)	1.95e-65	34.01	60.74	228
GE001582	flmH	short chain dehydrogenase/reductase family oxidoreductase	Polar flagella	CVF786	VFG038839(gb|YP_858598)	8.5e-17	35.11	67.16	74
GE001599	CBU_1434	Coxiella Dot/Icm type IVB secretion system translocated effector	T4SS effectors	CVF803	VFG039491(gb|NP_820417)	2.57e-37	40.38	79.08	127
GE001611	sodB	superoxide dismutase	SodB	VF0169	VFG001867(gb|YP_096960)	3.02e-72	52.43	95.83	218
GE001613	flmH	short chain dehydrogenase/reductase family oxidoreductase	Polar flagella	CVF786	VFG038839(gb|YP_858598)	2.14e-08	27.46	77.64	50
GE001617	algZ	sigma factor AlgU	Alginate	VF0091	VFG000120(gb|NP_253949)	8.26e-42	36.75	85.04	148
GE001618	tppB	type IV pilus pseudopilin	Tap type IV pili	CVF783	VFG038479(gb|YP_855229)	7.72e-11	41.56	76	52
GE001619	pilW	type IV fimbrial biogenesis protein PilW	type IV pili	AI111	VFG042863(gb|YP_094666)	8.24e-06	21.27	89.97	43
GE001620	tapY1	type IV pilus biogenesis protein	Tap type IV pili	CVF783	VFG038487(gb|YP_855232)	3.63e-82	32.45	53.45	290
GE001621	pilE3	type IV pilus pilin	type IV pili	AI111	VFG042860(gb|YP_094663)	4.48e-16	32.09	93.38	68
GE001622	fimT	type 4 fimbrial biogenesis protein FimT	Type IV pili	VF0082	VFG001215(gb|NP_253239)	1.78e-18	28.83	88.52	77
GE001626	virD4	type IV secretion system component VirD4	Rvh T4SS	VF0487	VFG039025(gb|YP_505894)	3.37e-91	33.52	93.18	296
GE001628	virB8	type IV secretion system protein VirB8	VirB type IV secretion system	VF0365	VFG002215(gb|NP_541009)	1.02e-28	32.62	69.25	109
GE001629	ptlF	Ptl Type IV secretion system outer membrane complex protein PtlF	Ptx	VF0026	VFG000022(gb|NP_882293)	3.42e-23	27.16	85.49	93
GE001630	virB10	type IV secretion system virB10 protein homolog	VirB/VirD4 type IV secretion system	VF0369	VFG002239(gb|YP_034059)	1.96e-39	33.14	80.72	144
GE001631	virB11	type IV secretion system protein ATPase VirB11	VirB type IV secretion system	VF0365	VFG002218(gb|NP_541012)	4.13e-90	47.42	82.95	275
GE001632	virB1	type IV secretion system attachment mediating protein VirB1 Homolog	VirB type IV secretion system	VF0365	VFG002208(gb|NP_541002)	5.14e-43	48.84	56.63	147
GE001633	virB2	type IV secretion system protein VirB2	VirB type IV secretion system	VF0365	VFG002209(gb|NP_541003)	3.21e-11	41.33	54.41	54
GE001634	virB3	type IV secretion system protein VirB3	VirB type IV secretion system	VF0365	VFG002210(gb|NP_541004)	1.5e-16	45.83	68.93	68
GE001635	virB4	type IV secretion system protein ATPase VirB4	VirB type IV secretion system	VF0365	VFG002211(gb|NP_541005)	0	40.32	97.18	585
GE001637	trwI1	Trw type IV secretion sysmtem trwI1 protein required for pilus elongation	Trw type IV secretion system	VF0372	VFG002261(gb|YP_034264)	3.39e-07	48.78	11.14	48
GE001639	vgrG-3	type VI secretion system effector VgrG-3 protein, lysozyme-like activity, VgrG-3 and TsaB are a toxin-antitoxin complex	T6SS	VF0335	VFG002091(gb|NP_232524)	5.13e-48	46.7	44.22	175
GE001640	virB4	type IV secretion system protein ATPase VirB4	VirB type IV secretion system	VF0365	VFG002211(gb|NP_541005)	6.99e-129	44.42	92.89	395
GE001642	trwI1	Trw type IV secretion sysmtem trwI1 protein required for pilus elongation	Trw type IV secretion system	VF0372	VFG002261(gb|YP_034264)	3.21e-07	48.78	11.14	48
GE001644	vgrG-3	type VI secretion system effector VgrG-3 protein, lysozyme-like activity, VgrG-3 and TsaB are a toxin-antitoxin complex	T6SS	VF0335	VFG002091(gb|NP_232524)	9.01e-06	38.27	15.78	45
GE001651	bopD	sugar-binding transcriptional regulator, LacI family	BopD	VF0362	VFG002197(gb|NP_814691)	5.14e-21	24.43	88.5	89
GE001660	wza	capsule polysaccharide export protein precursor	Capsule	VF0560	VFG048972(gb|YP_002920366.1)	2.45e-12	28.71	78.02	62
GE001662	wcaJ	undecaprenyl-phosphate glucose phosphotransferase	Capsule	VF0560	VFG048841(gb|YP_002920354.1)	3.74e-85	35.39	99.38	270
GE001666	lpsB/lpcC	Lipopolysaccharide core biosynthesis mannosyltransferase LpcC	LPS	CVF383	VFG011510(gb|NP_539426)	2.5e-11	31.61	42.11	61
GE001679	rhlB	rhamnosyltransferase chain B	Rhamnolipid	VF0089	VFG000155(gb|NP_252168)	9.93e-09	25.83	94.26	53
GE001682	clbF	colibactin biosynthesis dehydrogenase ClbF	Colibactin	VF0573	VFG049152(gb|YP_006635478.1)	3.82e-14	22.16	62.48	70
GE001686	fleS/flrB	flagellar sensor histidine kinase FleS	polar flagella	AI149	VFG043346(gb|YP_095789)	6.26e-15	26.94	25.45	74
GE001692	fleS/flrB	flagellar sensor histidine kinase FleS	polar flagella	AI149	VFG043346(gb|YP_095789)	4.61e-16	26.85	46.85	76
GE001696	flhF	flagellar biosynthesis regulator FlhF	Flagella	VF0114	VFG001895(gb|NP_281279)	1.06e-15	28.5	37	76
GE001697	chpD	probable transcriptional regulator	Type IV pili	VF0082	VFG001234(gb|NP_249107)	4.19e-08	32.94	34.87	49
GE001716	iroN	salmochelin receptor IroN	Sal	VF0563	VFG044334(gb|YP_002920266)	7.65e-09	28.65	17.59	56
GE001722	fepA	outer membrane receptor FepA	Ent	VF0562	VFG048518(gb|YP_002918367.1)	3.2e-10	26.67	23.49	60
GE001732	kdtB	lipopolysaccharide core biosynthesis protein	LPS	VF0056	VFG000320(gb|NP_208266)	1.4e-42	47.97	87.5	139
GE001736	dep/capD	gamma-glutamyltranspeptidase, required for polyglutamate anchoring to peptidoglycan	Capsule	VF0141	VFG000679(gb|AAF13660)	6.19e-45	28.33	87.02	164
GE001755	bopD	sugar-binding transcriptional regulator, LacI family	BopD	VF0362	VFG002197(gb|NP_814691)	1.5e-24	26.5	93.66	98
GE001756	acrB	acriflavine resistance protein B	AcrAB	VF0568	VFG049144(gb|YP_002918165.1)	0	49.71	96.21	1029
GE001757	acrA	acriflavine resistance protein A	AcrAB	VF0568	VFG049133(gb|YP_002918166.1)	9.4e-81	40.9	85.78	255
GE001760	pchR	transcriptional regulator PchR	Pyochelin	VF0095	VFG000167(gb|NP_252917)	5.62e-09	30.25	34.53	53
GE001762	farB	fatty acid efflux system protein FarB	FarAB	VF0450	VFG036956(gb|NP_273368)	5.69e-34	27.65	83.4	130
GE001763	cheA	histidine kinase CheA	Pse5Ac7Ac	AI150	VFG043373(gb|NP_207190)	3.87e-15	32.5	35.47	73
GE001764	bfmS	signal transduction histidine kinase	BfmRS	VF0463	VFG038234(gb|YP_001845365)	9.67e-19	28.38	16.06	88
GE001767	pvdH	diaminobutyrate-2-oxoglutarate aminotransferase PvdH	pyoverdine	IA001	VFG016046(gb|NP_251103)	2.5e-32	28.61	89.33	125
GE001774	cheY	chemotaxis regulatory protein	Pse5Ac7Ac, Pse5Ac7Am, Pse8OAc, Pse5Am7AcGlnAc	AI151	VFG043402(gb|YP_002344511)	6.39e-10	28.57	23.84	54
GE001779	pvdH	diaminobutyrate-2-oxoglutarate aminotransferase PvdH	pyoverdine	IA001	VFG016046(gb|NP_251103)	2.43e-22	27.66	85.93	96
GE001781	farA	fatty acid efflux system protein FarA	FarAB	VF0450	VFG036938(gb|NP_273367)	6.03e-35	35.56	77.94	131
GE001782	farB	fatty acid efflux system protein FarB	FarAB	VF0450	VFG036956(gb|NP_273368)	4.08e-71	29.7	93.56	236
GE001783	adeH	outer membrane protein	AdeFGH efflux pump	VF0504	VFG037735(gb|YP_001847165)	3.81e-40	30.37	93.44	149
GE001784	fbpC) iron(III	ABC transporter, ATP-binding protein	FbpABC	VF0272	VFG001206(gb|NP_273675)	2.49e-66	46.77	64.63	214
GE001786	fbpB) iron(III	ABC transporter, permease protein	FbpABC	VF0272	VFG000249(gb|NP_273676)	1.66e-08	28.18	63.83	51
GE001791	hlyA	Hemolysin A	Hemolysin, HlyA	CVF792	VFG038900(gb|YP_857314)	4.4e-23	23.77	88.01	95
GE001796	chuW	Putative oxygen independent coproporphyrinogen III oxidase	Chu	VF0227	VFG000919(gb|NP_756176)	6.81e-06	22.22	39.79	45
GE001809	cheD	methyl-accepting chemotaxis protein CheD	peritrichous flagella	AI145	VFG043209(gb|YP_001006778)	3.67e-59	41.49	55.8	205
GE001810	cheW-2	chemotaxis protein CheW	ND	AI144	VFG043204(gb|YP_855930)	1.42e-28	34.93	85.8	103
GE001825	pvdO	pyoverdine biosynthesis protein PvdO	pyoverdine	IA001	VFG016005(gb|NP_251085)	2.45e-47	36.9	46.24	166
GE001836	cylG	3-ketoacyl-ACP-reductase CylG	Beta-hemolysin/cytolysin	CVF171	VFG005767(gb|NP_687682)	1.97e-59	42.15	96.34	188
GE001839	cdpA	cyclic di-GMP phosphodiesterase	CdpA	VF0432	VFG045467(gb|YP_107884)	1.42e-25	25.35	59.8	108
GE001849	shuV	ATP-binding component of hemin transport system	Shu	VF0256	VFG013070(gb|YP_405013)	1.01e-17	30.42	35.43	80
GE001852	sodB	superoxide dismutase	SodB	VF0169	VFG001867(gb|YP_096960)	1.39e-67	48.96	94.09	206
GE001856	cdpA	cyclic di-GMP phosphodiesterase	CdpA	VF0432	VFG045467(gb|YP_107884)	1.15e-69	35.37	60.99	238
GE001873	allB	allantoinase	Allantion utilization	VF0572	VFG049120(gb|YP_002918207.1)	1.01e-45	28.06	95.77	164
GE001878	entS	enterobactin exporter, iron-regulated	enterobactin	IA019	VFG044165(gb|NP_752609)	7.96e-12	27.15	85.1	63
GE001900	ybtQ	yersiniabactin ABC transporter ATP-binding/permease protein YbtQ	Yersiniabactin	VF0136	VFG000366(gb|NP_405475)	4.48e-31	26.1	80.24	124
GE001901	msbA	lipid transporter ATP-binding/permease	LOS	CVF494	VFG013248(gb|NP_438233)	3.84e-31	30.88	50	124
GE001907	ccmF	cytochrome c heme lyase subunit CcmF	Cytochrome c muturation (ccm) locus	CVF358	VFG010882(gb|YP_094896)	0	49.53	99.22	584
GE001908	ccmE	cytochrome c-type biogenesis protein CcmE, heme chaperone	Cytochrome c muturation (ccm) locus	CVF358	VFG010878(gb|YP_094895)	3.81e-29	43.26	88.82	103
GE001910	ccmC	cytochrome c-type biogenesis protein CcmC, putative heme lyase for CcmE	CcmC	VF0292	VFG001856(gb|YP_094893)	7.79e-58	41.74	96.39	185
GE001911	ccmB	ABC transporter involved in cytochrome c biogenesis, CcmB subunit	Cytochrome c muturation (ccm) locus	CVF358	VFG010866(gb|YP_094892)	1.8e-25	40.22	76.19	98
GE001912	ccmA	ABC transporter involved in cytochrome c biogenesis, ATPase component CcmA	Cytochrome c muturation (ccm) locus	CVF358	VFG010862(gb|YP_094891)	3.3e-29	36.17	85.98	108
GE001913	Cj1437c	aminotransferase	Capsule	VF0323	VFG001965(gb|NP_282578)	5.58e-10	20.87	53.4	57
GE001923	bopD	sugar-binding transcriptional regulator, LacI family	BopD	VF0362	VFG002197(gb|NP_814691)	2.6e-25	24.56	95.59	101
GE001942	wecA	undecaprenyl-phosphate alpha-N-acetylglucosaminyltransferase	LOS	CVF494	VFG013508(gb|NP_439858)	5.17e-19	27.76	72.22	83
GE001943	cap8D	capsular polysaccharide synthesis enzyme Cap8D	Capsule	VF0003	VFG001300(gb|NP_644942)	1.26e-119	39.68	87.87	370
GE001944	galU	glucosephosphate uridylyltransferase	LOS	CVF494	VFG013346(gb|NP_438972)	8.66e-87	47.75	94.61	263
GE001953	bprB	two-component response regulator	Bsa T3SS	VF0428	VFG002440(gb|YP_111528)	1.26e-29	36.41	92.49	109
GE001955	chpD	probable transcriptional regulator	Type IV pili	VF0082	VFG001234(gb|NP_249107)	5.78e-15	35.71	62.58	67
GE001963	ideR	Iron-dependent repressor and activator IdeR	IdeR	VF0300	VFG001406(gb|NP_217227)	2.31e-06	33.33	64.52	42
GE001971	flmH	short chain dehydrogenase/reductase family oxidoreductase	Polar flagella	CVF786	VFG038839(gb|YP_858598)	2.85e-20	30.92	98.41	84
GE001980	phoR	Possible two component system response sensor kinase membrane associated PhoR	PhoP/R	CVF331	VFG009810(gb|NP_215272)	2.06e-21	34.84	21.12	96
GE001983	pvcD	paerucumarin biosynthesis protein PvcD	pyoverdine	IA001	VFG044082(gb|NP_250947)	3.26e-07	33.77	47.71	45
GE001984	pvcD	paerucumarin biosynthesis protein PvcD	pyoverdine	IA001	VFG044082(gb|NP_250947)	6.81e-06	22.22	76.56	40
GE001985	adeF	membrane-fusion protein	AdeFGH efflux pump	VF0504	VFG037705(gb|YP_001847163)	5.93e-21	28.53	80.64	90
GE001986	mtrD	multiple transferable resistance system protein MtrD	MtrCDE	VF0451	VFG036992(gb|NP_274718)	5.77e-75	25.68	95.2	266
GE001987	acrB	acriflavine resistance protein B	AcrAB	VF0568	VFG049144(gb|YP_002918165.1)	1.03e-57	23.77	92.8	213
GE001993	hitC) iron(III	ABC transporter, ATP-binding protein	HitABC	VF0268	VFG000344(gb|NP_438273)	9.14e-49	31.32	92.58	167
GE002004	fbpC) iron(III	ABC transporter, ATP-binding protein	FbpABC	VF0272	VFG001206(gb|NP_273675)	1.18e-30	36.71	83.33	115
GE002009	msbA	lipid transporter ATP-binding/permease	LOS	CVF494	VFG013248(gb|NP_438233)	4.78e-140	37.46	97.11	420
GE002010	lpxK	tetraacyldisaccharide 4'-kinase	LOS	CVF494	VFG013242(gb|NP_438232)	1.24e-67	37.75	96.58	216
GE002011	kdsB	3-deoxy-manno-octulosonate cytidylyltransferase	LOS	CVF494	VFG013236(gb|NP_438231)	4.91e-74	46.64	92.94	227
GE002012	wzb	protein tyrosine phosphatase	Capsule	VF0560	VFG048962(gb|YP_002920365.1)	1.76e-21	34.72	92.86	83
GE002028	allS	DNA-binding transcriptional activator AllS	Allantion utilization	VF0572	VFG049114(gb|YP_002918199.1)	4.18e-16	29.48	57.48	73
GE002063	pilL	type IV pilus biosynthesis protein PilL	Type IV pili	VF0401	VFG002308(gb|YP_001007668)	2.05e-31	42.41	76.88	115
GE002081	pvdH	diaminobutyrate-2-oxoglutarate aminotransferase PvdH	pyoverdine	IA001	VFG016046(gb|NP_251103)	3.57e-30	25.45	97.13	118
GE002093	AHA_1389	CobQ/CobB/MinD/ParA family protein	Polar flagella	CVF786	VFG038722(gb|YP_855928)	2.46e-12	31.9	54.3	62
GE002106	tviB	Vi polysaccharide biosynthesis protein, UDP-glucose/GDP-mannose dehydrogenase TviB	Vi antigen	VF0101	VFG000431(gb|NP_458740)	4.01e-165	51.67	97.44	473
GE002108	mip	macrophage infectivity potentiator Mip	Mip	VF0153	VFG001864(gb|YP_094827)	8.58e-11	33.65	72.03	55
GE002111	bprB	two-component response regulator	Bsa T3SS	VF0428	VFG002440(gb|YP_111528)	2.95e-26	30.95	95.81	100
GE002116	cheD	methyl-accepting chemotaxis protein CheD	peritrichous flagella	AI145	VFG043209(gb|YP_001006778)	9.72e-96	58.51	42.72	308
GE002119	zot	zona occludens toxin	Zot	VF0129	VFG000109(gb|NP_231101)	4.94e-07	21.29	54.09	48
GE002137	cheD	methyl-accepting chemotaxis protein CheD	peritrichous flagella	AI145	VFG043209(gb|YP_001006778)	9.72e-96	58.51	42.72	308
GE002144	algZ	sigma factor AlgU	Alginate	VF0091	VFG000120(gb|NP_253949)	1.86e-09	27.88	35.46	56
GE002145	algR	alginate biosynthesis regulatory protein AlgR	Alginate	VF0091	VFG000119(gb|NP_253948)	3.19e-21	30.77	97.42	87
GE002147	fleS/flrB	flagellar sensor histidine kinase FleS	polar flagella	AI149	VFG043346(gb|YP_095789)	1.35e-16	30.58	55.04	77
GE002148	fleR/flrC	sigma 54-dependent response regulator	polar flagella	AI149	VFG043345(gb|YP_095788)	5.52e-10	29.91	90.98	53
GE002149	cheD	methyl-accepting chemotaxis protein CheD	peritrichous flagella	AI145	VFG043209(gb|YP_001006778)	1.52e-98	58.64	43.26	316
GE002159	cheD	methyl-accepting chemotaxis protein CheD	peritrichous flagella	AI145	VFG043209(gb|YP_001006778)	1.54e-80	56.9	40.74	267
GE002160	fptA	Fe(III)-pyochelin receptor precursor	Pyochelin	VF0095	VFG000164(gb|NP_252911)	6.34e-08	25.98	18.04	52
GE002175	bplA	probable oxidoreductase	LPS	VF0033	VFG000038(gb|NP_878995)	9.63e-10	23.29	62.32	56
GE002178	bfmS	signal transduction histidine kinase	BfmRS	VF0463	VFG038234(gb|YP_001845365)	7.43e-11	27.31	51.3	60
GE002180	nagI	hyaluronidase	mu-toxin	VF0389	VFG002278(gb|NP_561797)	9.53e-76	25.53	97.4	262
GE002185	mycP3	Type VII secretion system membrane-anchored mycosin MycP3	ESX-3	VF0521	VFG022146(gb|NP_214805)	4.97e-07	29.51	27.71	50
GE002186	shdA	AIDA autotransporter-like protein	ShdA	VF0398	VFG002305(gb|NP_461448)	1.32e-46	37.66	13.05	183
GE002187	cdpA	cyclic di-GMP phosphodiesterase	CdpA	VF0432	VFG045467(gb|YP_107884)	1.53e-39	34.38	42.91	149
GE002189	cheB	chemotaxis-specific methylesterase CheB	peritrichous flagella	AI145	VFG043207(gb|YP_001006775)	1.73e-22	35.93	46.29	93
GE002195	ddhA	glucose-1-phosphate cytidylyltransferase	O-antigen	VF0392	VFG002377(gb|YP_001007269)	2.53e-123	60.7	99.61	353
GE002196	Cj1427c	sugar-nucleotide epimerase/dehydratease	Capsule	VF0323	VFG001955(gb|NP_282568)	5.76e-24	27.85	87.11	97
GE002197	wbcA	sugar epimerase	O-antigen	VF0392	VFG002375(gb|YP_001007267)	6.36e-26	31.18	86.53	97
GE002206	cheY	chemotaxis response regulator CheY	Pse5Ac7Ac	AI150	VFG043386(gb|NP_207858)	2.83e-06	25.62	61.05	41
GE002218	flmH	short chain dehydrogenase/reductase family oxidoreductase	Polar flagella	CVF786	VFG038839(gb|YP_858598)	3.38e-16	33.51	64.38	73
GE002227	pilW	type IV fimbrial biogenesis and twitching motility protein PilW	Type IV pili	CVF189	VFG006171(gb|NP_274328)	1.3e-19	30.59	79.48	82
GE002231	clbD	colibactin biosynthesis dehydrogenase ClbD	Colibactin	VF0573	VFG049150(gb|YP_006635476.1)	1.16e-29	29.55	36.08	117
GE002238	essC	type VII secretion system protein EssC, FtsK/SpoIIIE family ATPase	Type VII secretion system	VF0403	VFG002409(gb|NP_645079)	4.73e-20	31.53	36.31	92
GE002243	clpE	ATP-dependent protease	ClpE	VF0073	VFG000080(gb|NP_464522)	3.66e-171	42.34	75.66	511
GE002248	tlpC	membrane-bound chemoreceptor	Pse5Ac7Ac	AI150	VFG043365(gb|NP_206882)	1.6e-20	31.3	56.57	90
GE002250	cdpA	cyclic di-GMP phosphodiesterase	CdpA	VF0432	VFG045467(gb|YP_107884)	1.4e-79	32.75	60.45	269
GE002251	fleS/flrB	flagellar sensor histidine kinase FleS	polar flagella	AI149	VFG043346(gb|YP_095789)	3.05e-06	32.97	10.9	46
GE002252	cdpA	cyclic di-GMP phosphodiesterase	CdpA	VF0432	VFG045467(gb|YP_107884)	8.96e-53	30.77	70.68	188
GE002253	fleS/flrB	two-component sensor kinase	ND	AI144	VFG038759(gb|YP_857329)	9.56e-16	25.76	64.46	75
GE002255	flgM	anti-sigma-D factor	ND	AI144	VFG038823(gb|YP_857350)	5.83e-13	42.42	63.11	58
GE002256	flgA	flagellar basal body P-ring biosynthesis protein FlgA	Deoxyhexose linking sugar, 209 Da capping structure	AI138	VFG014642(gb|NP_252040)	1.56e-22	32.39	78.97	90
GE002257	cheV	CheV	ND	AI144	VFG038815(gb|YP_857348)	1.94e-96	49.34	94.9	288
GE002258	flgB	flagellar basal body rod protein FlgB	Flagella	VF0157	VFG001991(gb|YP_095247)	8.32e-29	40.6	99.25	102
GE002259	flgC	flagellar basal body rod protein FlgC	ND	AI144	VFG038803(gb|YP_857345)	6.5e-42	48.55	99.26	136
GE002260	flgD	flagellar basal-body rod modification protein FlgD	Flagella	VF0273	VFG001237(gb|NP_249770)	1.03e-40	39.9	92.31	139
GE002261	flgE	flagellar hook protein FlgE	Flagella	VF0273	VFG001238(gb|NP_249771)	2.01e-104	42.46	99.75	318
GE002262	flgF	flagellar basal body rod protein FlgF	Flagella	VF0430	VFG002512(gb|YP_106901)	1.61e-55	42.19	98.8	179
GE002263	flgG	flagellar basal-body rod protein FlgG	Flagella	VF0273	VFG001240(gb|NP_249773)	9.49e-110	60.92	99.62	318
GE002264	lfgH	lateral flagellar L-ring protein, LfgH	Lateral flagella	VF0474	VFG038877(gb|YP_001140298)	2.69e-52	40.53	96.96	169
GE002265	flgI	flagellar P-ring protein precursor FlgI	Flagella	VF0273	VFG001242(gb|NP_249775)	1.42e-158	65.42	92.74	451
GE002266	flgJ	flagellar rod assembly protein/muramidase FlgJ	Flagella	VF0273	VFG001243(gb|NP_249776)	7.61e-48	34.66	89.11	167
GE002267	flgK	flagellar hook-associated protein 1 FlgK	Flagella	VF0157	VFG001999(gb|YP_095256)	3.63e-82	31.43	99.84	271
GE002268	flgL	flagellar hook-associated protein 3 FlgL	Flagella	VF0430	VFG002518(gb|YP_106908)	1.48e-52	33.25	98.75	180
GE002269	fliC	flagellin	Flagella	VF0157	VFG001854(gb|YP_095369)	1.39e-100	45.8	99.5	308
GE002270	fliD	flagellar capping protein FliD	Flagella	VF0273	VFG001247(gb|NP_249785)	4.89e-44	32.02	90.27	159
GE002271	fliS	flagellar protein FliS	Flagella	VF0394	VFG002325(gb|YP_001006732)	2.38e-30	46.46	91.24	106
GE002274	bprB	two-component response regulator	Bsa T3SS	VF0428	VFG002440(gb|YP_111528)	1.39e-33	35.92	96.67	119
GE002275	rpoN	RNA polymerase factor sigma-54	Pse5Ac7Ac, Pse5Ac7Am, Pse8OAc, Pse5Am7AcGlnAc	AI151	VFG043396(gb|YP_002344093)	1.41e-28	27.48	64.03	113
GE002276	cheB-2	chemotaxis-specific methylesterase	ND	AI144	VFG038710(gb|YP_855925)	1.61e-11	33.65	80.31	57
GE002277	fleQ	transcriptional regulator FleQ	polar flagella	AI149	VFG043319(gb|YP_094888)	1.83e-133	45.05	98.19	396
GE002278	bplC	lipopolysaccharide biosynthesis protein	LPS	VF0033	VFG000036(gb|NP_878993)	5.19e-45	33.63	79.81	159
GE002282	Cj1434c	sugar transferase	Capsule	VF0323	VFG001962(gb|NP_282575)	6.54e-11	29.03	12.76	62
GE002283	fliE	flagellar hook-basal body complex protein FliE	Flagella	VF0273	VFG001250(gb|NP_249791)	2.7e-25	50.53	73.98	92
GE002284	fliF	flagellar M-ring protein FliF	Flagella	VF0273	VFG001251(gb|NP_249792)	1.42e-122	38.34	96.34	375
GE002285	fliG	flagellar motor switch protein G	Flagella	VF0273	VFG001252(gb|NP_249793)	8.46e-140	58.97	99.7	400
GE002286	fliH	flagellar assembly protein H	Flagella	VF0157	VFG002004(gb|YP_095784)	1.77e-14	22.36	75.73	66
GE002287	fliI	flagellum-specific ATP synthase	ND	AI144	VFG038638(gb|YP_855907)	0	63.7	90.61	515
GE002288	fliJ	flagellar protein FliJ	Flagella	VF0430	VFG002498(gb|YP_106854)	9.25e-12	33.33	92.05	56
GE002289	fliK	flagellar hook-length control protein FliK	Deoxyhexose linking sugar, 209 Da capping structure	AI138	VFG014473(gb|NP_250132)	2e-16	37.08	20.66	77
GE002290	fliL	flagellar basal body-associated protein FliL	ND	AI144	VFG038650(gb|YP_855910)	2.17e-22	34.59	65.37	88
GE002291	fliM	flagellar motor switch protein FliM	ND	AI144	VFG038654(gb|YP_855911)	1.04e-134	56.19	95.85	389
GE002292	fliN	flagellar motor switch protein FliN	Flagella	VF0273	VFG001257(gb|NP_250135)	1.88e-43	79.76	74.11	139
GE002293	fliO	flagellar protein FliO	Flagella	VF0273	VFG001258(gb|NP_250136)	1.57e-15	40	76.3	67
GE002294	fliP	flagellar biosynthetic protein FliP	Flagella	VF0273	VFG001259(gb|NP_250137)	2.18e-81	59.05	74.64	246
GE002295	fliQ	flagellar biosynthetic protein FliQ	Flagella	VF0273	VFG001260(gb|NP_250138)	2.61e-14	40.45	98.88	61
GE002296	fliR	flagellar biosynthetic protein FliR	Flagella	VF0273	VFG001261(gb|NP_250139)	3.14e-40	40.76	90.11	139
GE002299	cdpA	cyclic di-GMP phosphodiesterase	CdpA	VF0432	VFG045467(gb|YP_107884)	5.44e-80	39.72	60.63	266
GE002300	flhB	flagellar biosynthetic protein FlhB	Flagella	VF0273	VFG001262(gb|NP_250140)	2.23e-97	44.35	96.28	295
GE002301	flhA	flagellar biosynthesis protein FlhA	Flagella	VF0273	VFG001263(gb|NP_250143)	0	58.75	97.27	781
GE002302	flhF	flagellar biosynthesis protein FlhF	ND	AI144	VFG038686(gb|YP_855919)	1.65e-62	40.7	50.63	213
GE002303	fleN	flagellar synthesis regulator FleN	Flagella	VF0273	VFG001265(gb|NP_250145)	2.93e-101	56.72	90.82	299
GE002304	fliA	flagellar biosynthesis sigma factor FliA	Deoxyhexose linking sugar, 209 Da capping structure	AI138	VFG014629(gb|NP_250146)	7.9e-78	50.83	92.55	236
GE002305	cheY	chemotaxis protein CheY	ND	AI144	VFG038698(gb|YP_855922)	5.34e-71	77.95	96.92	209
GE002306	cheZ	chemotaxis protein CheZ	ND	AI144	VFG038702(gb|YP_855923)	3.65e-16	30.95	76.92	71
GE002307	cheA-2	chemotaxis protein CheA	ND	AI144	VFG038706(gb|YP_855924)	8.96e-139	54.45	68.6	420
GE002329	motC	flagellar motor protein	Deoxyhexose linking sugar, 209 Da capping structure	AI138	VFG014707(gb|NP_250151)	1.27e-85	55.1	88.41	257
GE002330	motD	flagellar motor protein	Deoxyhexose linking sugar, 209 Da capping structure	AI138	VFG014720(gb|NP_250152)	1.19e-67	39.85	83.33	214
GE002331	AHA_1389	CobQ/CobB/MinD/ParA family protein	Polar flagella	CVF786	VFG038722(gb|YP_855928)	2.59e-69	41.6	99.23	215
GE002332	cheW	purine-binding chemotaxis protein CheW	peritrichous flagella	AI145	VFG043210(gb|YP_001006779)	1.75e-16	34.07	32.36	74
GE002334	cheY1	chemotaxis two-component response regulator CheY1	Flagella	VF0430	VFG002532(gb|YP_109903)	7.68e-29	47.71	89.26	101
GE002335	cheA	chemotaxis protein CheA	peritrichous flagella	AI145	VFG043211(gb|YP_001006780)	3.14e-180	46.03	98.35	530
GE002336	cheD	methyl-accepting chemotaxis protein CheD	peritrichous flagella	AI145	VFG043209(gb|YP_001006778)	2.05e-95	61.62	39.26	308
GE002339	cheD	methyl-accepting chemotaxis protein CheD	peritrichous flagella	AI145	VFG043209(gb|YP_001006778)	1.31e-93	62.09	49.36	297
GE002340	cheD	methyl-accepting chemotaxis protein CheD	peritrichous flagella	AI145	VFG043209(gb|YP_001006778)	8.82e-91	61.49	31.75	299
GE002341	cheD	methyl-accepting chemotaxis protein CheD	peritrichous flagella	AI145	VFG043209(gb|YP_001006778)	3.37e-94	58.86	41.47	305
GE002342	cheD	methyl-accepting chemotaxis protein CheD	peritrichous flagella	AI145	VFG043209(gb|YP_001006778)	1.34e-97	62.59	39.17	313
GE002343	cheD	methyl-accepting chemotaxis protein CheD	peritrichous flagella	AI145	VFG043209(gb|YP_001006778)	1.7e-91	57.93	35.92	300
GE002344	cheD	methyl-accepting chemotaxis protein CheD	peritrichous flagella	AI145	VFG043209(gb|YP_001006778)	5.27e-96	62.16	39.23	309
GE002346	cheD	methyl-accepting chemotaxis protein CheD	peritrichous flagella	AI145	VFG043209(gb|YP_001006778)	1.49e-91	59.39	64.75	289
GE002348	cheW	chemotaxis protein CheW	Flagella	VF0430	VFG002530(gb|YP_109901)	9.4e-61	59.33	92.55	186
GE002350	cheD	methyl-accepting chemotaxis protein CheD	peritrichous flagella	AI145	VFG043209(gb|YP_001006778)	4e-94	54.36	42.89	305
GE002351	cheR	chemotaxis methyltransferase CheR	peritrichous flagella	AI145	VFG043208(gb|YP_001006776)	3.68e-84	51.15	90.31	255
GE002352	cheD	chemoreceptor glutamine deamidase CheD	Flagella	VF0430	VFG002527(gb|YP_109898)	1.65e-55	54.43	77.27	176
GE002353	cheB	chemotaxis-specific methylesterase CheB	peritrichous flagella	AI145	VFG043207(gb|YP_001006775)	9.72e-131	52.87	96.93	379
GE002354	cdpA	cyclic di-GMP phosphodiesterase	CdpA	VF0432	VFG045467(gb|YP_107884)	1.2e-75	37.24	55.66	255
GE002361	pchD	pyochelin biosynthesis protein PchD	Pyochelin	VF0095	VFG000168(gb|NP_252918)	4.38e-40	25.42	94.64	150
GE002363	bfmS	signal transduction histidine kinase	BfmRS	VF0463	VFG038234(gb|YP_001845365)	4.55e-15	27.59	31.27	75
GE002365	cheY	chemotaxis regulatory protein	Pse5Ac7Ac, Pse5Ac7Am, Pse8OAc, Pse5Am7AcGlnAc	AI151	VFG043402(gb|YP_002344511)	1.73e-13	28.69	31.48	65
GE002384	feoB	ferrous iron transporter B	FeoAB	VF0160	VFG001859(gb|YP_096662)	5.01e-79	29.49	96.77	265
GE002388	cylG	3-ketoacyl-ACP-reductase CylG	Beta-hemolysin/cytolysin	CVF171	VFG005767(gb|NP_687682)	5.15e-30	30.8	95.31	111
GE002408	gmhB	D,D-heptose 1,7-bisphosphate phosphatase	LOS	CVF396	VFG011823(gb|NP_282299)	1.8e-11	27.15	39.47	59
GE002409	Cj1437c	aminotransferase	Capsule	VF0323	VFG001965(gb|NP_282578)	6e-22	26.16	76.24	92
GE002429	Cj1420c	methyltransferase	Capsule biosynthesis and transport	CVF393	VFG011677(gb|NP_282561)	1.55e-17	31.88	51.76	76
GE002439	algB	two-component response regulator AlgB	Alginate	VF0091	VFG000116(gb|NP_254170)	9.54e-18	38.61	52.36	77
GE002441	cdpA	cyclic di-GMP phosphodiesterase	CdpA	VF0432	VFG045467(gb|YP_107884)	5.84e-51	30.68	64.4	184
GE002457	lbtC	LbtC inner membrane protein required for import of Legiobactin	Legiobactin	VF0291	VFG045330(gb|YP_095353)	6.88e-06	27.74	27.79	45
GE002468	allS	DNA-binding transcriptional activator AllS	Allantion utilization	VF0572	VFG049114(gb|YP_002918199.1)	8.08e-06	29.57	54.8	43
GE002471	CBU_1789	Coxiella Dot/Icm type IVB secretion system translocated effector	T4SS effectors	CVF803	VFG039623(gb|NP_820769)	6.88e-53	33.09	91.42	175
GE002484	allS	DNA-binding transcriptional activator AllS	Allantion utilization	VF0572	VFG049114(gb|YP_002918199.1)	7.57e-34	30.96	87.26	125
GE002486	cheD	methyl-accepting chemotaxis protein CheD	peritrichous flagella	AI145	VFG043209(gb|YP_001006778)	1.53e-50	51.78	31.11	182
GE002494	fyuA	yersiniabactin receptor FyuA	Ybt	VF0564	VFG044333(gb|YP_002920253)	1.48e-12	22.98	56.38	68
GE002512	bsc1	bifunctional; ribulose 5-phosphate reductase; CDP-ribitol pyrophosphorylase	Capsule	VF0043	VFG000700(gb|AAP42192)	1.23e-15	27.57	83.4	73
GE002516	kdsA	2-dehydro-3-deoxyphosphooctonate aldolase	LPS	CVF383	VFG011414(gb|NP_539767)	6.19e-89	60.16	92.39	266
GE002522	lpg2628	Dot/Icm type IV secretion system effector	Dot/Icm	VF0156	VFG045590(gb|YP_096633)	1.46e-12	26.03	81.82	62
GE002525	hlyA	Hemolysin A	Hemolysin, HlyA	CVF792	VFG038900(gb|YP_857314)	1.93e-53	29.22	94.04	184
GE002530	barB	siderophore efflux system of the ABC superfamily	Acinetobactin	VF0467	VFG037260(gb|YP_001847232)	7.97e-21	31.87	31.98	92
GE002534	wbkA	mannosyltransferase	LPS	VF0367	VFG002224(gb|NP_540321)	5.71e-10	28.17	37.57	56
GE002535	bplH	putative glycosyl transferase	LPS	VF0033	VFG000031(gb|NP_878988)	3.91e-07	26.67	78.34	48
GE002541	cpsO	glycosyl transferase CpsO(V)	Capsule	VF0274	VFG001342(gb|NP_688174)	1.89e-17	38.1	33.33	78
GE002543	bplC	lipopolysaccharide biosynthesis protein	LPS	VF0033	VFG000036(gb|NP_878993)	1.65e-70	38.42	95.71	226
GE002550	algU	alginate biosynthesis protein AlgZ/FimS	Alginate	VF0091	VFG000121(gb|NP_249453)	1.39e-17	27.81	90.16	74
GE002552	cylA	cytolysin activator	Cytolysin	VF0356	VFG002177(gb|AAM75253)	7e-09	29.2	25.57	54
GE002553	ccmC	cytochrome c-type biogenesis protein CcmC, putative heme lyase for CcmE	CcmC	VF0292	VFG001856(gb|YP_094893)	1.25e-71	48.75	94.05	221
GE002555	ccmE	cytochrome c-type biogenesis protein CcmE, heme chaperone	Cytochrome c muturation (ccm) locus	CVF358	VFG010878(gb|YP_094895)	2.01e-29	41.01	87.82	104
GE002556	ccmF	cytochrome c heme lyase subunit CcmF	Cytochrome c muturation (ccm) locus	CVF358	VFG010882(gb|YP_094896)	0	48.21	95.49	560
GE002560	fleS/flrB	flagellar sensor histidine kinase FleS	polar flagella	AI149	VFG043346(gb|YP_095789)	1.06e-15	28.25	44.61	75
GE002562	fleR	two-component response regulator	Flagella	VF0273	VFG001249(gb|NP_249790)	1.93e-16	38.94	90.32	72
GE002563	fleS/flrB	flagellar sensor histidine kinase FleS	polar flagella	AI149	VFG043346(gb|YP_095789)	6.06e-20	29.34	25.03	89
GE002618	virD4	type IV secretion system component VirD4	Rvh T4SS	VF0487	VFG039025(gb|YP_505894)	3.93e-80	33.53	87.83	266
GE002644	ptxR	transcriptional regulator PtxR	pyoverdine	IA001	VFG044083(gb|NP_250948)	5.94e-36	33.66	88.32	131
GE002653	cdsD	Type III secretion system inner membrane ring complex protein CdsD	TTSS	VF0344	VFG002139(gb|NP_220183)	6.19e-09	39.53	27.65	53
GE002670	Cj1437c	aminotransferase	Capsule	VF0323	VFG001965(gb|NP_282578)	5.97e-24	25.55	70.86	98
GE002673	iroE	siderophore esterase IroE	Sal	VF0563	VFG044322(gb|YP_002919453)	6.37e-29	33.1	89.59	111
GE002687	phzS	flavin dependent hydroxylase PhzS	Pyocyanin	VF0100	VFG000173(gb|NP_252907)	5.54e-07	26.99	77.19	48
GE002695	rtxB	RTX toxin transporter RtxB	RTX toxin	CVF263	VFG007023(gb|NP_231091)	2.28e-11	29.51	41.15	63
GE002698	coxH3	Coxiella Dot/Icm type IVB secretion system translocated effector	Dot/Icm	SS051	VFG039615(gb|NP_820749)	1.63e-06	29.1	74.29	43
GE002704	mip	macrophage infectivity potentiator Mip	Mip	VF0153	VFG001864(gb|YP_094827)	8.67e-41	38.78	99.57	139
GE002716	msbA	lipid transporter ATP-binding/permease	LOS	CVF494	VFG013248(gb|NP_438233)	7.74e-30	36.59	71.74	115
GE002728	clbF	colibactin biosynthesis dehydrogenase ClbF	Colibactin	VF0573	VFG049152(gb|YP_006635478.1)	1.35e-43	32.75	87.17	154
GE002732	manAoAg	mannose-6-phosphate isomerase	LPS	VF0367	VFG002221(gb|NP_540311)	3.25e-11	24.61	93.02	61
GE002734	gluP	glucose/galactose transporter	LPS	VF0056	VFG000313(gb|NP_207965)	3.26e-102	44.44	93.58	311
GE002735	bopD	sugar-binding transcriptional regulator, LacI family	BopD	VF0362	VFG002197(gb|NP_814691)	3.37e-20	24.4	87.53	87
GE002739	algD	GDP-mannose 6-dehydrogenase AlgD	Alginate	VF0091	VFG000122(gb|NP_252230)	2.98e-66	35.44	79.91	219
GE002740	mip	macrophage infectivity potentiator Mip	Mip	VF0153	VFG001864(gb|YP_094827)	3.6e-40	43.04	46.88	140
GE002744	llsG	ABC transporter ATP-binding protein LlsG	LLS	VF0410	VFG045332(gb|AHK25017)	1.28e-12	23.28	87.29	63
GE002751	hlyA	Hemolysin A	Hemolysin, HlyA	CVF792	VFG038900(gb|YP_857314)	2.23e-24	22.96	92.59	100
GE002761	rtxE	RTX toxin transporter, ATPase protein	The repeat in toxin (RTX)	CVF795	VFG038918(gb|YP_855893)	2.44e-83	35.75	97.96	275
GE002762	allS	DNA-binding transcriptional activator AllS	Allantion utilization	VF0572	VFG049114(gb|YP_002918199.1)	1.77e-08	27.34	89.63	51
GE002763	hlyB	Hemolysin B	Hemolysin	VF0225	VFG000907(gb|NP_755448)	7.54e-17	21.86	87.74	80
GE002764	hlyD	Hemolysin D	Hemolysin	VF0225	VFG000908(gb|NP_755449)	1.17e-10	27.85	41	59
GE002773	recN	DNA repair protein RecN	RecN	VF0457	VFG037118(gb|NP_273782)	5.56e-116	41.25	99.82	356
GE002779	cylA	cytolysin activator	Cytolysin	VF0356	VFG002177(gb|AAM75253)	2.45e-08	24.77	36.39	53
GE002815	mtrE	multidrug efflux pump channel protein MtrE	MtrCDE	VF0451	VFG037010(gb|NP_274717)	2.07e-51	31.74	96.2	180
GE002816	cylG	3-ketoacyl-ACP-reductase CylG	Beta-hemolysin/cytolysin	CVF171	VFG005767(gb|NP_687682)	4.17e-24	31.34	81.48	95
GE002817	adeG	cation/multidrug efflux pump	AdeFGH efflux pump	VF0504	VFG037720(gb|YP_001847164)	0	61.34	99.91	1196
GE002818	adeF	membrane-fusion protein	AdeFGH efflux pump	VF0504	VFG037705(gb|YP_001847163)	1.34e-93	43.44	86.36	287
GE002821	ptxR	transcriptional regulator PtxR	pyoverdine	IA001	VFG044083(gb|NP_250948)	2.91e-29	32.41	84.01	112
GE002822	cadF	outer membrane fibronectin-binding protein	CadF	VF0322	VFG001931(gb|NP_282616)	9.82e-20	41.18	41.91	83
GE002826	phzH	phenazine-modifying enzyme	Phenazines biosynthesis	CVF536	VFG015551(gb|NP_248741)	4.15e-56	31.35	92.27	199
GE002829	clbF	colibactin biosynthesis dehydrogenase ClbF	Colibactin	VF0573	VFG049152(gb|YP_006635478.1)	1.1e-38	29.43	84.5	140
GE002843	hlyB	hemolysin transport protein	Hemolysin	VF0207	VFG000841(gb|YP_325609)	6.31e-51	37.42	50.08	185
GE002847	papX	PapX protein regulates flagellum synthesis to repress motility	P fimbriae	CVF425	VFG001713(gb|NP_755457)	5.05e-19	28.75	95.78	78
GE002852	iraB	Di/tripeptide permease	IraAB	VF0293	VFG001857(gb|YP_094782)	1.45e-13	26.06	79.08	69
GE002857	farB	fatty acid efflux system protein FarB	FarAB	VF0450	VFG036956(gb|NP_273368)	9.79e-161	46.61	94.68	468
GE002858	farA	fatty acid efflux system protein FarA	FarAB	VF0450	VFG036938(gb|NP_273367)	3.6e-77	48.32	74.56	244
GE002859	adeH	outer membrane protein	AdeFGH efflux pump	VF0504	VFG037735(gb|YP_001847165)	3.73e-53	34.75	81.94	186
GE002860	papX	PapX protein regulates flagellum synthesis to repress motility	P fimbriae	CVF425	VFG001713(gb|NP_755457)	5.71e-09	31.78	63.95	49
GE002861	chpD	probable transcriptional regulator	Type IV pili	VF0082	VFG001234(gb|NP_249107)	2.59e-09	37.23	32.4	53
GE002865	pvdQ	3-oxo-C12-homoserine lactone acylase PvdQ	pyoverdine	IA001	VFG015950(gb|NP_251075)	4.88e-06	25.2	28.05	46
GE002866	fptA	Fe(III)-pyochelin receptor precursor	Pyochelin	VF0095	VFG000164(gb|NP_252911)	9.49e-28	24.93	95.37	116
GE002868	phzH	phenazine-modifying enzyme	Phenazines biosynthesis	CVF536	VFG015551(gb|NP_248741)	1.53e-34	31.75	59.75	134
GE002869	lidL	Dot/Icm type IV secretion system effector LidL	Dot/Icm	SS047	VFG010515(gb|YP_095205)	7.69e-12	28.57	71.38	62
GE002876	csuA/B	Csu pilus major pilin subunit CsuA/B	Csu fimbriae	VF0461	VFG037560(gb|YP_001847079)	4.19e-09	26.67	88.27	50
GE002877	csuC	Csu pilus chaperone protein CsuC	Csu fimbriae	VF0461	VFG037599(gb|YP_001847075)	2.25e-26	27.11	82.59	102
GE002878	csuD	Csu pilus usher protein CsuD	Csu fimbriae	VF0461	VFG037612(gb|YP_001847074)	3.45e-90	30.47	92.71	301
GE002879	csuB	Csu pilus subunit CsuB	Csu fimbriae	VF0461	VFG037586(gb|YP_001847076)	1.98e-09	27.7	38.95	53
GE002881	csuC	Csu pilus chaperone protein CsuC	Csu fimbriae	VF0461	VFG037599(gb|YP_001847075)	4.62e-13	26.27	85.91	63
GE002884	cdpA	cyclic di-GMP phosphodiesterase	CdpA	VF0432	VFG045467(gb|YP_107884)	9.44e-08	30.68	33.33	51
GE002887	cpsA	undecaprenyl diphosphate synthase	Capsule	VF0361	VFG002190(gb|NP_816141)	8.29e-65	43.1	89.72	203
GE002888	cpsB	phosphatidate cytidylyltransferase	Capsule	VF0361	VFG002189(gb|NP_816140)	7.06e-35	48.82	44.73	125
GE002890	mucP	metalloprotease protease	Alginate regulation	CVF523	VFG015000(gb|NP_252339)	9.52e-115	47.29	95.98	345
GE002893	lpxD) UDP-3-O-(3-hydroxymyristoyl	glucosamine N-acyltransferase	LOS	CVF494	VFG013374(gb|NP_439075)	4.16e-93	43.41	98.22	282
GE002894	fabZ	(3R)-hydroxymyristoyl ACP dehydratase	LPS	CVF383	VFG011399(gb|NP_539749)	6.27e-36	46.38	88.24	122
GE002895	lpxA	UDP-N-acetylglucosamine acyltransferase	LOS	CVF494	VFG013390(gb|NP_439219)	2.41e-71	42.97	96.96	220
GE002896	lpxB	lipid-A-disaccharide synthase	LOS	CVF494	VFG013384(gb|NP_439218)	2.49e-120	48.19	86.99	357
GE002919	Cj1435c	phosphatase	Capsule	VF0323	VFG001963(gb|NP_282576)	3.04e-14	26.94	92.86	65
GE002923	algU	alginate biosynthesis protein AlgZ/FimS	Alginate	VF0091	VFG000121(gb|NP_249453)	3.19e-16	29.89	94.12	70
GE002952	algU	alginate biosynthesis protein AlgZ/FimS	Alginate	VF0091	VFG000121(gb|NP_249453)	9.66e-17	27.01	83.59	72
GE002961	mycP3	Type VII secretion system membrane-anchored mycosin MycP3	ESX-3	VF0521	VFG022146(gb|NP_214805)	5.42e-06	26.42	47.4	45
GE002973	phzS	flavin dependent hydroxylase PhzS	Pyocyanin	VF0100	VFG000173(gb|NP_252907)	4.57e-08	23.58	78.96	51
GE002984	pilR	two-component response regulator PilR	Type IV pili	VF0082	VFG001214(gb|NP_253237)	1.66e-07	31.86	45.83	48
GE002991	mucD	serine protease MucD precursor	Alginate regulation	CVF523	VFG014950(gb|NP_249457)	1.97e-128	48.43	89.9	384
GE002993	algU	alginate biosynthesis protein AlgZ/FimS	Alginate	VF0091	VFG000121(gb|NP_249453)	6.28e-84	62.57	83.41	249
GE002994	clbD	colibactin biosynthesis dehydrogenase ClbD	Colibactin	VF0573	VFG049150(gb|YP_006635476.1)	8.16e-24	28.03	39.71	100
GE002999	clbF	colibactin biosynthesis dehydrogenase ClbF	Colibactin	VF0573	VFG049152(gb|YP_006635478.1)	6.56e-40	28.49	86.77	144
GE003018	bapC	invasion protein	Bsa T3SS	VF0428	VFG002444(gb|YP_111532)	3.01e-30	44.09	66.32	109
GE003020	vscC	type III secretion system OM ring protein VscC	T3SS1	VF0408	VFG007174(gb|NP_798075)	7.23e-61	28.48	97.02	213
GE003021	vscT	type III secretion system C ring protein VscT	T3SS1	VF0408	VFG007164(gb|NP_798053)	1.9e-29	34.23	79.35	111
GE003023	bscN	ATP synthase in type III secretion system	TTSS	VF0035	VFG000048(gb|NP_880888)	7.43e-172	58.71	94.12	491
GE003024	yscL	type III secretion system stator YscL	TTSS	VF0140	VFG000411(gb|NP_395195)	3.06e-09	24.42	72.53	52
GE003026	ascJ	type III secretion system OM ring protein AscJ	T3SS	VF0479	VFG038322(gb|YP_001144272)	9.8e-48	45.6	70.87	158
GE003029	ascU	Type III secretion system inner membrane export apparatus protein AscU	T3SS	VF0479	VFG038355(gb|YP_001144305)	3e-62	34.88	95.8	203
GE003030	bcrD	Type III secretion system LcrD homolog protein BcrD	TTSS	VF0035	VFG000064(gb|NP_880904)	0	45.76	97.81	561
GE003032	vscQ	type III secretion system cytoplasmic protein VscQ	T3SS1	VF0408	VFG007161(gb|NP_798050)	9.35e-10	27.87	53.73	56
GE003033	vscR	type III secretion system C-ring protein VscR	T3SS1	VF0408	VFG007162(gb|NP_798051)	4.52e-76	52.34	99.07	229
GE003034	yscS	type III secretion system minor export apparatus protein YscS	TTSS	VF0140	VFG000395(gb|NP_395179)	1.11e-14	38.27	93.02	62
GE003046	Cj1437c	aminotransferase	Capsule	VF0323	VFG001965(gb|NP_282578)	2.44e-11	24.76	55.35	61
GE003047	flmH	short chain dehydrogenase/reductase family oxidoreductase	Polar flagella	CVF786	VFG038839(gb|YP_858598)	8.7e-18	30.59	95.44	77
GE003048	pvdN	pyoverdine biosynthesis protein PvdN	pyoverdine	IA001	VFG015994(gb|NP_251084)	3.03e-17	25.38	58.37	80
GE003086	katA	catalase/(hydro)peroxidase	KatAB	VF0168	VFG001861(gb|YP_094248)	0	61.81	98.66	949
GE003088	clbM	precolibactin export MATE transporter ClbM	Colibactin	VF0573	VFG049159(gb|YP_006635485.1)	1.19e-08	22.78	61.91	53
GE003097	flhF	flagellar biosynthesis regulator FlhF	Flagella	VF0114	VFG001895(gb|NP_281279)	2.75e-12	28.86	42.36	65
GE003101	ptxR	transcriptional regulator PtxR	pyoverdine	IA001	VFG044083(gb|NP_250948)	3.73e-20	27.48	88.96	86
GE003104	cheY	chemotaxis protein CheY	ND	AI144	VFG038698(gb|YP_855922)	9.37e-10	33.04	87.5	50
GE003105	fleS/flrB	flagellar sensor histidine kinase FleS	polar flagella	AI149	VFG043346(gb|YP_095789)	3.8e-14	26.37	61.31	70
GE003106	bfmS	signal transduction histidine kinase	BfmRS	VF0463	VFG038234(gb|YP_001845365)	2.09e-21	31.11	21.13	96
GE003107	cheR	chemotaxis protein methyltransferase	Flagella	VF0430	VFG002528(gb|YP_109899)	2.8e-15	26.09	72.26	71
GE003108	cheB	chemotaxis-specific methylesterase CheB	peritrichous flagella	AI145	VFG043207(gb|YP_001006775)	7.63e-24	33.86	94.87	94
GE003109	cheA	chemotaxis histidine kinase	Pse5Ac7Ac, Pse5Ac7Am, Pse8OAc, Pse5Am7AcGlnAc	AI151	VFG043394(gb|YP_002343725)	1.06e-15	32	32.09	75
GE003112	fyuA	yersiniabactin receptor FyuA	Ybt	VF0564	VFG044333(gb|YP_002920253)	3.04e-19	24.2	69.07	89
GE003114	pilS	two-component sensor PilS	Type IV pili	VF0082	VFG001213(gb|NP_253236)	7.97e-20	31.11	33.07	90
GE003115	phoR	Possible two component system response sensor kinase membrane associated PhoR	PhoP/R	CVF331	VFG009810(gb|NP_215272)	3.75e-20	28.74	81.51	87
GE003124	bfmR	biofilm-controlling response regulator	BfmRS	VF0463	VFG038219(gb|YP_001845364)	2.31e-11	25.23	83.91	59
GE003133	lspA	signal peptidase II	Lsp	VF0351	VFG002161(gb|NP_465369)	2.3e-22	32.26	89.53	87
GE003141	msbA	lipid transporter ATP-binding/permease	LOS	CVF494	VFG013248(gb|NP_438233)	7.77e-07	33.05	11.34	49
GE003146	algU	alginate biosynthesis protein AlgZ/FimS	Alginate	VF0091	VFG000121(gb|NP_249453)	8.16e-12	27.11	40	60
GE003163	bprB	two-component response regulator	Bsa T3SS	VF0428	VFG002440(gb|YP_111528)	1.09e-21	31.43	97.18	87
GE003167	flhG	ATP-binding protein	Flagella	CVF397	VFG011850(gb|NP_281278)	7.63e-18	32.47	56.13	78
GE003170	bfmS	signal transduction histidine kinase	BfmRS	VF0463	VFG038234(gb|YP_001845365)	1.32e-12	26.85	65.81	66
GE003171	phoP	Possible two component system response transcriptional positive regulator PhoP	PhoP	VF0286	VFG001386(gb|NP_215271)	9.92e-35	37.84	90.79	124
GE003174	eptC	phosphoethanolamine transferase	Pse5Ac7Ac, Pse5Ac7Am, Pse8OAc, Pse5Am7AcGlnAc	AI151	VFG043392(gb|YP_002343698)	3.47e-91	32.53	95.83	290
GE003178	lbtC	LbtC inner membrane protein required for import of Legiobactin	Legiobactin	VF0291	VFG045330(gb|YP_095353)	1.5e-21	25.42	85.37	92
GE003182	katA	catalase	KatA	VF0454	VFG037028(gb|NP_273273)	4.22e-127	43.5	68.76	388
GE003183	chpD	probable transcriptional regulator	Type IV pili	VF0082	VFG001234(gb|NP_249107)	7.95e-12	36.26	37.34	60
GE003206	relA) Probable GTP pyrophosphokinase RelA (ATP:GTP 3'-pyrophosphotransferase) (PPGPP synthetase I) ((P)PPGPP synthetase	(GTP diphosphokinase)	RelA	VF0287	VFG001826(gb|NP_217099)	8.84e-10	31.45	52.12	55
GE003207	cdpA	cyclic di-GMP phosphodiesterase	CdpA	VF0432	VFG045467(gb|YP_107884)	5.76e-19	27.8	85.48	83
GE003211	wcbP	capsular polysaccharide biosynthesis dehydrogenase/reductase	Capsule I	VF0436	VFG002550(gb|YP_109386)	5.44e-17	30.81	57.19	76
GE003214	flmH	short chain dehydrogenase/reductase family oxidoreductase	Polar flagella	CVF786	VFG038839(gb|YP_858598)	1.22e-28	33.86	82	109
GE003241	pilH	twitching motility protein PilH	Type IV pili	VF0082	VFG001226(gb|NP_249100)	1.82e-44	55.46	92.19	141
GE003243	hspX) Heat shock protein HspX (alpha-crystallin homolog) (14 kDa antigen	(HSP16.3)	HspX	VF0301	VFG001397(gb|NP_216547)	1.43e-08	32.22	55.7	47
GE003253	fyuA	yersiniabactin receptor FyuA	Ybt	VF0564	VFG044333(gb|YP_002920253)	9.99e-09	31.54	19.78	55
GE003259	icl) Isocitrate lyase Icl (isocitrase	(isocitratase)	Isocitrate lyase	VF0253	VFG001381(gb|YP_177728)	9.91e-16	28.23	75.17	73
GE003260	fleQ	transcriptional regulator FleQ	polar flagella	AI149	VFG043319(gb|YP_094888)	2.03e-67	39.66	62.66	225
GE003275	pilZ	type IV pilus biogenesis protein PilZ	type IV pili	AI111	VFG042867(gb|YP_095430)	9.35e-28	43.86	96.58	98
GE003278	ybtS	yersiniabactin biosynthesis salicylate synthase YbtS	Ybt	VF0564	VFG044323(gb|YP_002920243)	1.94e-32	33.46	56.1	125
GE003279	cylI	putative 3-ketoacyl-ACP synthase CylI	Beta-hemolysin/cytolysin	CVF171	VFG005788(gb|NP_687689)	8.35e-34	27.57	96.84	131
GE003280	acpXL	acyl carrier protein	LPS	CVF383	VFG011430(gb|NP_540392)	2.13e-27	65.75	91.14	94
GE003281	cylG	3-ketoacyl-ACP-reductase CylG	Beta-hemolysin/cytolysin	CVF171	VFG005767(gb|NP_687682)	2.06e-59	42.98	95.55	188
GE003282	clbG	colibactin biosynthesis acyltransferase ClbG	Colibactin	VF0573	VFG049153(gb|YP_006635479.1)	4.29e-32	34.38	88.54	121
GE003305	kdkA	3-deoxy-D-manno-octulosonic-acid kinase	LOS	CVF494	VFG013271(gb|NP_438429)	3.8e-34	34.35	87.95	122
GE003306	opsX/rfaC	heptosyltransferase I	LOS	CVF494	VFG013276(gb|NP_438430)	8.14e-86	38.3	97.99	264
GE003308	pppA	Pseudomonas protein phosphatase PppA	HSI-I	VF0334	VFG002061(gb|NP_248765)	7.29e-44	39.66	96.15	147
GE003314	prsA2	post translocation chaperone PrsA2	PrsA2	VF0449	VFG032878(gb|NP_465743)	2.86e-13	32.39	25.15	67
GE003318	clpP	ATP-dependent Clp protease proteolytic subunit	ClpP	VF0074	VFG000077(gb|NP_465991)	1.47e-91	64.74	90.87	268
GE003325	phoP	Possible two component system response transcriptional positive regulator PhoP	PhoP	VF0286	VFG001386(gb|NP_215271)	7.02e-38	32.75	96.51	132
GE003326	phoR	Possible two component system response sensor kinase membrane associated PhoR	PhoP/R	CVF331	VFG009810(gb|NP_215272)	1.4e-31	39.15	47.29	122
GE003331	lpxH	UDP-2,3-diacylglucosamine pyrophosphohydrolase	LOS	CVF494	VFG013321(gb|NP_438894)	8.68e-63	42.02	95.55	197
GE003337	p97	protein p97; cilium adhesin	P97/P102 paralog family	VF0426	VFG016463(gb|YP_115696)	1.31e-14	40.35	31.56	72
GE003342	plcH	hemolytic phospholipase C precursor	PLC	VF0092	VFG000157(gb|NP_249535)	6.47e-168	41.54	98.56	501
GE003346	fbpC) iron(III	ABC transporter, ATP-binding protein	FbpABC	VF0272	VFG001206(gb|NP_273675)	2.06e-61	41.7	80.76	200
GE003347	fbpB) iron(III	ABC transporter, permease protein	FbpABC	VF0272	VFG000249(gb|NP_273676)	2.06e-07	23.86	82.97	48
GE003348	fbpB) iron(III	ABC transporter, permease protein	FbpABC	VF0272	VFG000249(gb|NP_273676)	1e-09	26.54	71.48	55
GE003350	wcbT	acyl-CoA transferase	Capsule I	VF0436	VFG002546(gb|YP_109382)	2.16e-50	32.95	86.82	175
GE003354	cadF	outer membrane fibronectin-binding protein	CadF	VF0322	VFG001931(gb|NP_282616)	2.47e-20	29.07	61.64	87
GE003355	clbB	colibactin hybrid non-ribosomal peptide synthetase/type I polyketide synthase ClbB	Colibactin	VF0573	VFG049148(gb|YP_006635474.1)	2.18e-13	32.41	42.35	68
GE003362	lirB	Dot/Icm type IV secretion system effector LirB	Dot/Icm	SS047	VFG041304(gb|YP_095978)	7.34e-45	53.79	78.66	146
GE003365	clbL	colibactin biosynthesis amidase ClbL	Colibactin	VF0573	VFG049158(gb|YP_006635484.1)	8.76e-25	31.54	45.57	104
GE003367	phzC1	phenazine biosynthesis protein PhzC	Phenazines biosynthesis	CVF536	VFG015509(gb|NP_252901)	1.26e-77	37.82	92.87	248
GE003418	hmw2C	glycosyltransferase	HMW1/HMW2	VF0038	VFG001156(gb|AAA20526)	8.16e-06	24.89	38.38	45
GE003424	brkB	serum resistance protein	Brk	VF0034	VFG000028(gb|NP_882012)	3.32e-08	24.6	55.29	51
GE003430	mycP3	Type VII secretion system membrane-anchored mycosin MycP3	ESX-3	VF0521	VFG022146(gb|NP_214805)	1.78e-12	31.31	50.09	66
GE003431	mycP3	Type VII secretion system membrane-anchored mycosin MycP3	ESX-3	VF0521	VFG022146(gb|NP_214805)	5.22e-12	29.71	77.84	63
GE003433	mycP3	Type VII secretion system membrane-anchored mycosin MycP3	ESX-3	VF0521	VFG022146(gb|NP_214805)	3.02e-11	27.91	55	62
GE003452	allS	DNA-binding transcriptional activator AllS	Allantion utilization	VF0572	VFG049114(gb|YP_002918199.1)	2.95e-10	25.7	86.26	57
GE003456	msrA/B(pilB)	trifunctional thioredoxin/methionine sulfoxide reductase A/B protein	MsrAB	VF0456	VFG037100(gb|NP_273110)	3.93e-31	40.74	73.61	117
GE003458	bprB	two-component response regulator	Bsa T3SS	VF0428	VFG002440(gb|YP_111528)	2.17e-08	40.32	25.96	50
GE003459	phoR	Possible two component system response sensor kinase membrane associated PhoR	PhoP/R	CVF331	VFG009810(gb|NP_215272)	2.81e-18	30.22	38.68	85
GE003460	pilH	twitching motility protein PilH	Type IV pili	VF0082	VFG001226(gb|NP_249100)	3.88e-14	33.9	75.97	63
GE003464	exsA	Type III secretion system transcriptional regulator	T3SS	VF0479	VFG038332(gb|YP_001144282)	4e-09	26.92	51.82	52
GE003470	bplA	probable oxidoreductase	LPS	VF0033	VFG000038(gb|NP_878995)	1.51e-09	22.56	73.71	55
GE003471	CBU_1789	Coxiella Dot/Icm type IVB secretion system translocated effector	T4SS effectors	CVF803	VFG039623(gb|NP_820769)	1.06e-14	26.15	61.67	69
GE003472	lpg1083	Dot/Icm type IV secretion system effector	Dot/Icm	VF0156	VFG045506(gb|YP_095116)	2.43e-06	22.7	62.92	44
GE003478	ybtE	yersiniabactin biosynthesis salycil-AMP ligase YbtE	Ybt	VF0564	VFG044332(gb|YP_002920252)	4.53e-38	28.4	92.45	143
GE003487	phzS	flavin dependent hydroxylase PhzS	Pyocyanin	VF0100	VFG000173(gb|NP_252907)	3.72e-08	26.22	76.61	51
GE003492	prsA2	post translocation chaperone PrsA2	PrsA2	VF0449	VFG032878(gb|NP_465743)	9.87e-07	29.29	27.9	47
GE003493	pdxA	4-hydroxythreonine-4-phosphate dehydrogenase	Pse5Ac7Ac	AI150	VFG043391(gb|NP_208374)	9e-32	34.11	65.53	119
GE003508	bfmS	signal transduction histidine kinase	BfmRS	VF0463	VFG038234(gb|YP_001845365)	1.09e-18	28.91	54.61	85
GE003509	phoP	Possible two component system response transcriptional positive regulator PhoP	PhoP	VF0286	VFG001386(gb|NP_215271)	3.22e-39	38.91	91.14	135
GE003511	fbpC) iron(III	ABC transporter, ATP-binding protein	FbpABC	VF0272	VFG001206(gb|NP_273675)	3e-29	39.55	86	109
GE003515	hitC) iron(III	ABC transporter, ATP-binding protein	HitABC	VF0268	VFG000344(gb|NP_438273)	2.04e-11	37.04	89.29	56
GE003516	hitC) iron(III	ABC transporter, ATP-binding protein	HitABC	VF0268	VFG000344(gb|NP_438273)	6.23e-18	43.33	56.58	76
GE003522	hpuB	haemoglobin-haptoglobin-utilization protein	HpuAB	VF0049	VFG000268(gb|NP_283297)	8.78e-45	25.92	93.57	169
GE003532	ompA	outer membrane protein A	OmpA	VF0236	VFG001443(gb|AAF37887)	1.03e-14	38.71	28.04	72
GE003549	clbB	colibactin hybrid non-ribosomal peptide synthetase/type I polyketide synthase ClbB	Colibactin	VF0573	VFG049148(gb|YP_006635474.1)	3.61e-25	33	88.92	104
GE003560	lpxC	UDP-3-O-(R-3-hydroxymyristoyl)-N-acetylglucosamine deacetylase	LOS	CVF494	VFG013412(gb|NP_439302)	6.68e-131	58.94	99.01	376
GE003568	wbpL	undecaprenyl-phosphate alpha-N-acetylglucosaminyltransferase	LPS	CVF383	VFG011519(gb|NP_540343)	3.34e-06	25.45	28.53	45
GE003584	phoP	Possible two component system response transcriptional positive regulator PhoP	PhoP	VF0286	VFG001386(gb|NP_215271)	9.56e-35	35.37	94.12	124
GE003585	phoR	Possible two component system response sensor kinase membrane associated PhoR	PhoP/R	CVF331	VFG009810(gb|NP_215272)	1.2e-16	29.82	25.11	80
GE003587	mgtB	Mg2+ transport protein	MgtBC	VF0106	VFG000574(gb|NP_462662)	9.44e-21	25.75	66.86	93
GE003602	bauE	ferric siderophore ABC transporter, ATP-binding protein BauE	Acinetobactin	VF0467	VFG037386(gb|YP_001847242)	4.43e-18	26.91	35.44	81
GE003613	kfoC	glycosyltransferase family 2 protein	LPS	VF0561	VFG049029(gb|YP_002920342.1)	1.03e-07	24.11	38.71	49
GE003615	bauA	TonB-dependent siderophore receptor BauA	Acinetobactin	VF0467	VFG037358(gb|YP_001847240)	4.55e-44	23.68	96.4	166
GE003619	lspD	general secretion pathway protein D	<i>lsp</i> T2SS	VF0154	VFG001877(gb|YP_095350)	6.03e-34	25.48	88.73	136
GE003622	pilN	type IV pilus inner membrane platform protein PilN	Type IV pili	VF0082	VFG001221(gb|NP_253730)	6.31e-09	27.32	47.45	52
GE003623	gspK	general secretion pathway protein K	T2SS	VF0333	VFG002054(gb|YP_404607)	2.91e-08	29.82	36.4	50
GE003625	xcpV	general secretion pathway protein I	xcp secretion system	VF0084	VFG000178(gb|NP_251789)	1.13e-06	37.35	56.52	41
GE003627	xcpT	general secretion pathway protein G	xcp secretion system	VF0084	VFG000180(gb|NP_251791)	7.83e-23	36.88	93.01	87
GE003628	pilC	still frameshift type 4 fimbrial biogenesis protein PilC	Type IV pili	VF0082	VFG000113(gb|NP_253217)	1.04e-67	32.81	93.09	219
GE003629	xcpR	general secretion pathway protein E	xcp secretion system	VF0084	VFG000182(gb|NP_251793)	4.03e-125	50.25	69.57	378
GE003630	cylA	cytolysin activator	Cytolysin	VF0356	VFG002177(gb|AAM75253)	4.59e-16	25.85	42.61	77
GE003631	boaB	autotransporter protein	BoaB	VF0435	VFG002437(gb|YP_108306)	1.12e-22	34.18	18.63	103
GE003634	fimB	Type 1 fimbriae Regulatory protein fimB	Type 1 fimbriae	VF0221	VFG000871(gb|NP_757239)	5.75e-17	30.46	53.56	75
GE003646	coxH2	Coxiella Dot/Icm type IVB secretion system translocated effector	Dot/Icm	SS051	VFG039386(gb|NP_819821)	8.45e-34	40.56	90.45	116
GE003647	pspA	pneumococcal surface protein A	PspA	VF0152	VFG001361(gb|NP_344663)	5.23e-07	40.32	39.35	45
GE003651	bprA	HNS-like regulatory protein	Bsa T3SS	VF0428	VFG002448(gb|YP_111536)	2.98e-07	45.28	33.55	43
GE003654	hitC) iron(III	ABC transporter, ATP-binding protein	HitABC	VF0268	VFG000344(gb|NP_438273)	3.75e-27	32.27	78.62	105
GE003662	manB	phosphomannomutase	O-antigen	VF0392	VFG002362(gb|YP_001007254)	1.97e-180	55.95	99.11	513
GE003663	algA	phosphomannose isomerase / guanosine 5'-diphospho-D-mannose pyrophosphorylase	Alginate	VF0091	VFG000133(gb|NP_252241)	0	59.91	99.14	587
GE003665	wbcA	sugar epimerase	O-antigen	VF0392	VFG002375(gb|YP_001007267)	7.29e-36	36.36	89.07	123
GE003666	galF	UTP-glucose-1-phosphate uridylyltransferase subunit GalF	Capsule	VF0560	VFG048990(gb|YP_002920369.1)	5.13e-16	26.03	68.14	73
GE003667	rffG	dTDP-glucose 46-dehydratase	LOS	CVF494	VFG013368(gb|NP_439034)	8.59e-131	54.22	93.16	379
GE003670	bplC	lipopolysaccharide biosynthesis protein	LPS	VF0033	VFG000036(gb|NP_878993)	3.5e-60	35.21	95.1	198
GE003671	gtrB	bactoprenol glucosyl transferase	LPS	VF0124	VFG000670(gb|NP_706258)	1.68e-29	27.42	93.5	113
GE003672	bplB	probable acetyltransferase	LPS	VF0033	VFG000037(gb|NP_878994)	1.73e-34	43.42	48.22	124
GE003675	gmd	GDP-D-mannose dehydratase	Capsule	VF0560	VFG048885(gb|YP_002920358.1)	4.05e-18	25.57	96.79	80
GE003676	gmd	GDP-mannose 4,6-dehydratase	O-antigen	VF0392	VFG002365(gb|YP_001007257)	1.63e-129	52.27	97.67	376
GE003678	wcbH	glycosyl transferase	Capsule I	VF0436	VFG002559(gb|YP_109395)	2.98e-15	27.76	44.92	75
GE003679	wbkA	mannosyltransferase	LPS	VF0367	VFG002224(gb|NP_540321)	1.94e-06	25.14	46.18	45
GE003681	wzt	lipopolysaccharide O-antigen ABC transport system ATP-binding component	LPS	VF0561	VFG049084(gb|YP_002920347.1)	1.45e-58	44	46.5	192
GE003682	wzm	lipopolysaccharide O-antigen ABC transport system transmembrane component	LPS	VF0561	VFG049095(gb|YP_002920348.1)	2.15e-26	27.49	93.49	102
GE003689	tapW	twitching ATPase	Tap type IV pili	CVF783	VFG038471(gb|YP_857247)	6.09e-139	55.71	92.57	402
GE003701	cylI	putative 3-ketoacyl-ACP synthase CylI	Beta-hemolysin/cytolysin	CVF171	VFG005788(gb|NP_687689)	2.21e-29	27.6	98.01	117
GE003712	phzH	phenazine-modifying enzyme	Phenazines biosynthesis	CVF536	VFG015551(gb|NP_248741)	8.98e-07	32.99	15.27	48
GE003714	tagT	type six secretion associated protein TagT, ATP-binding component of ABC transporter	HSI-I	VF0334	VFG002059(gb|NP_248763)	6.38e-30	40.91	78.24	111
GE003718	fleR/flrC	transcriptional activator	ND	AI144	VFG038755(gb|YP_857328)	4.52e-17	28.92	97.63	75
GE003719	fleQ	transcriptional regulator FleQ	polar flagella	AI149	VFG043319(gb|YP_094888)	1.36e-68	41.31	99.26	220
GE003720	pilS	two-component sensor PilS	Type IV pili	VF0082	VFG001213(gb|NP_253236)	4.12e-07	22.86	39.47	48
GE003724	wcbM	D-glycero-d-manno-heptose 1-phosphate guanosyltransferase	Capsule I	VF0436	VFG002553(gb|YP_109389)	1.2e-06	22.75	48.24	46
GE003728	ascN	Type III secretion system ATPase	T3SS	VF0479	VFG038348(gb|YP_001144298)	2.22e-45	31.3	75.85	163
GE003730	bscN	ATP synthase in type III secretion system	TTSS	VF0035	VFG000048(gb|NP_880888)	2.13e-39	28.23	79.03	146
GE003747	IlpA	immunogenic lipoprotein A	IlpA	VF0513	VFG045346(gb|NP_933683)	7.12e-57	39.63	98.5	183
GE003749	hitC) iron(III	ABC transporter, ATP-binding protein	HitABC	VF0268	VFG000344(gb|NP_438273)	1.98e-34	30.36	66.57	128
GE003754	iroN	salmochelin receptor IroN	IroN	VF0230	VFG000935(gb|NP_753164)	1.07e-11	32.43	15.61	65
GE003755	cylG	3-ketoacyl-ACP-reductase CylG	Beta-hemolysin/cytolysin	CVF171	VFG005767(gb|NP_687682)	2.03e-28	29.44	90.67	107
GE003762	phoR	Possible two component system response sensor kinase membrane associated PhoR	PhoP/R	CVF331	VFG009810(gb|NP_215272)	8.09e-25	39.09	36.63	105
GE003770	msrA/B(pilB)	trifunctional thioredoxin/methionine sulfoxide reductase A/B protein	MsrAB	VF0456	VFG037100(gb|NP_273110)	4.92e-23	43.65	80.52	92
GE003772	motA	flagellar motor protein MotA	Flagella	VF0430	VFG002534(gb|YP_109905)	8.24e-94	47.54	99.65	280
GE003773	motB	flagellar motor protein	Deoxyhexose linking sugar, 209 Da capping structure	AI138	VFG014681(gb|NP_253640)	5.65e-75	45.64	70.41	237
GE003779	hitC) iron(III	ABC transporter, ATP-binding protein	HitABC	VF0268	VFG000344(gb|NP_438273)	7.49e-26	29.69	69.75	102
GE003786	ptxR	transcriptional regulator PtxR	pyoverdine	IA001	VFG044083(gb|NP_250948)	2.79e-38	36	96.14	137
GE003789	pgaC	poly-beta-1,6 N-acetyl-D-glucosamine synthase	PNAG	VF0472	VFG037678(gb|YP_001847021)	9.34e-06	26.45	47.62	42
GE003795	algR	alginate biosynthesis regulatory protein AlgR	Alginate	VF0091	VFG000119(gb|NP_253948)	4.91e-36	33.6	94.96	128
GE003796	algZ	sigma factor AlgU	Alginate	VF0091	VFG000120(gb|NP_253949)	1.76e-19	34.29	39.45	86
GE003799	entB	isochorismatase	Enterobactin	VF0228	VFG000933(gb|NP_752613)	4.44e-08	33.58	72.68	48
GE003805	cheR	chemotaxis protein methyltransferase	Flagella	VF0430	VFG002528(gb|YP_109899)	4.59e-25	33.92	18.18	105
GE003808	pilR	two-component response regulator PilR	Type IV pili	VF0082	VFG001214(gb|NP_253237)	4.65e-74	36.04	98.59	239
GE003814	flmH	short chain dehydrogenase/reductase family oxidoreductase	Polar flagella	CVF786	VFG038839(gb|YP_858598)	2.54e-31	34.39	85.07	116
GE003815	galE	UDP-glucose 4-epimerase	LOS	CVF494	VFG013286(gb|NP_438515)	9.46e-120	52.07	86.95	352
GE003817	glf	UDP-galactopyranose mutase	LPS	VF0561	VFG049062(gb|YP_002920345.1)	7.98e-91	42.18	88.19	280
GE003819	hlyB	hemolysin transport protein	Hemolysin	VF0207	VFG000841(gb|YP_325609)	5.6e-71	35.81	82.46	241
GE003833	motD	flagellar motor protein	Deoxyhexose linking sugar, 209 Da capping structure	AI138	VFG014720(gb|NP_250152)	2.55e-15	36.15	54.63	70
GE003835	fptA	Fe(III)-pyochelin receptor precursor	Pyochelin	VF0095	VFG000164(gb|NP_252911)	6.18e-34	27.25	92.42	135
GE003838	fbpC) iron(III	ABC transporter, ATP-binding protein	FbpABC	VF0272	VFG001206(gb|NP_273675)	1.28e-20	29.15	85.77	86
GE003840	ptxR	transcriptional regulator PtxR	pyoverdine	IA001	VFG044083(gb|NP_250948)	7.96e-30	30.34	92.86	114
GE003842	entA	2,3-dihydroxybenzoate-2,3-dehydrogenase	Ent	VF0562	VFG048409(gb|YP_002918380.1)	3.91e-13	30.11	61.67	65
GE003846	allS	DNA-binding transcriptional activator AllS	Allantion utilization	VF0572	VFG049114(gb|YP_002918199.1)	2.61e-06	31.15	37.01	45
GE003851	vopA/vopP	type III secretion system effector VopA, acetyltransferase	T3SS2	VF0409	VFG007190(gb|NP_800856)	9.67e-13	26.09	81.01	64
GE003855	fliA	flagellar biosynthesis sigma factor	Flagella	VF0394	VFG002319(gb|YP_001006726)	6.71e-13	24.52	31.41	65
GE003857	htrB	lipid A biosynthesis lauroyl acyltransferase	LOS	VF0326	VFG002025(gb|NP_282282)	6.33e-21	22.58	84.36	87
GE003863	lgtF	beta-1,4-glucosyltransferase	LOS	CVF494	VFG013315(gb|NP_438813)	1.05e-38	37.1	88.69	135
GE003867	wbkC	GDP-mannose 4,6-dehydratase / GDP-4-amino-4,6-dideoxy-D-mannose formyltransferase	LPS	VF0367	VFG002230(gb|NP_540335)	2.22e-14	34.07	29.32	68
GE003872	pilE	type IV pilus pilin PilE	type IV pili	AI111	VFG010455(gb|YP_095931)	6.21e-11	28.87	54.07	56
GE003878	cdpA	cyclic di-GMP phosphodiesterase	CdpA	VF0432	VFG045467(gb|YP_107884)	1.34e-06	30.56	38.72	47
GE003879	flmH	short chain dehydrogenase/reductase family oxidoreductase	Polar flagella	CVF786	VFG038839(gb|YP_858598)	4.67e-37	36.36	94.96	130
GE003891	fliA	flagellar biosynthesis sigma factor	Flagella	VF0394	VFG002319(gb|YP_001006726)	8.08e-09	24.23	77.32	52
GE003893	cheY	chemotaxis regulatory protein CheY	peritrichous flagella	AI145	VFG043206(gb|YP_001006774)	9.37e-08	26.6	31.07	47
GE003895	fbpC) iron(III	ABC transporter, ATP-binding protein	FbpABC	VF0272	VFG001206(gb|NP_273675)	1.2e-30	33.65	90.35	114
GE003898	ssaN	type III secretion system ATPase SsaN	TTSS(SPI-2 encode)	VF0321	VFG000515(gb|NP_460380)	1.67e-18	30.36	37.52	85
GE003908	adeF	membrane-fusion protein	AdeFGH efflux pump	VF0504	VFG037705(gb|YP_001847163)	1.41e-37	29.34	81.8	139
GE003909	acrB	acriflavine resistance protein B	AcrAB	VF0568	VFG049144(gb|YP_002918165.1)	1.33e-105	29.01	95.75	355
GE003910	acrB	acriflavine resistance protein B	AcrAB	VF0568	VFG049144(gb|YP_002918165.1)	2.02e-109	29.19	94.65	365
GE003923	vgrG-3	type VI secretion system effector VgrG-3 protein, lysozyme-like activity, VgrG-3 and TsaB are a toxin-antitoxin complex	T6SS	VF0335	VFG002091(gb|NP_232524)	5.99e-36	37.21	47.02	139
GE003927	iap/cwhA	P60 extracellular protein, invasion associated protein Iap	p60	VF0068	VFG000070(gb|NP_464110)	8.62e-06	30.3	19.62	44
GE003939	CBU_1594	Coxiella Dot/Icm type IVB secretion system translocated effector	T4SS effectors	CVF803	VFG039549(gb|NP_820577)	1.11e-49	53.42	97.97	157
GE003940	brkB	serum resistance protein	Brk	VF0034	VFG000028(gb|NP_882012)	1.05e-31	32.95	79.37	119
GE003967	AHA_1389	CobQ/CobB/MinD/ParA family protein	Polar flagella	CVF786	VFG038722(gb|YP_855928)	5.78e-40	36.18	89.43	139
GE003971	tviC	Vi polysaccharide biosynthesis protein, epimerase TviC	Vi antigen	VF0101	VFG000430(gb|NP_458739)	1.79e-37	31.61	95.95	136
GE003972	gtrB	bactoprenol glucosyl transferase	LPS	VF0124	VFG000670(gb|NP_706258)	3.01e-14	26.22	89.17	67
GE003975	algC	phosphomannomutase AlgC	Alginate biosynthesis	CVF522	VFG014893(gb|NP_254009)	0	57.05	58.85	534
GE003982	cylG	3-ketoacyl-ACP-reductase CylG	Beta-hemolysin/cytolysin	CVF171	VFG005767(gb|NP_687682)	2.18e-20	28.19	73.31	84
GE003983	oatA	peptidoglycan O-acetyltransferase	OatA	VF0441	VFG032992(gb|NP_464816)	5.13e-16	29.87	57.75	76
GE003984	rhlB	rhamnosyltransferase chain B	Rhamnolipid	VF0089	VFG000155(gb|NP_252168)	6.33e-19	28.29	77.25	85
GE003985	entF	enterobactin synthase subunit F	Ent	VF0562	VFG048498(gb|YP_002918370.1)	8.13e-164	32.69	87.63	526
GE003995	cdpA	cyclic di-GMP phosphodiesterase	CdpA	VF0432	VFG045467(gb|YP_107884)	1.55e-45	41.3	46.44	166
GE004012	bfmR	biofilm-controlling response regulator	BfmRS	VF0463	VFG038219(gb|YP_001845364)	1.71e-31	33.48	96.83	114
GE004013	bfmS	signal transduction histidine kinase	BfmRS	VF0463	VFG038234(gb|YP_001845365)	5.7e-25	27.06	73.13	103
GE004017	mucD	serine protease MucD precursor	Alginate regulation	CVF523	VFG014950(gb|NP_249457)	5.22e-79	38.91	88.08	254
GE004024	katA	catalase	KatA	VF0454	VFG037028(gb|NP_273273)	3.36e-14	24.75	76.03	70
GE004027	rcsB	transcriptional regulator RcsB	RcsAB	VF0571	VFG049018(gb|YP_002920501.1)	7.92e-17	29.08	93	73
GE004029	adeF	membrane-fusion protein	AdeFGH efflux pump	VF0504	VFG037705(gb|YP_001847163)	8.52e-14	24.93	84.95	69
GE004030	hitC) iron(III	ABC transporter, ATP-binding protein	HitABC	VF0268	VFG000344(gb|NP_438273)	1.84e-33	34.5	98.25	122
GE004050	exsA	Type III secretion system transcriptional regulator	T3SS	VF0479	VFG038332(gb|YP_001144282)	8.64e-12	25.33	48.53	61
GE004060	phoR	Possible two component system response sensor kinase membrane associated PhoR	PhoP/R	CVF331	VFG009810(gb|NP_215272)	1.92e-16	26.65	82.17	78
GE004061	phoP	Possible two component system response transcriptional positive regulator PhoP	PhoP	VF0286	VFG001386(gb|NP_215271)	2.02e-47	39.21	97.8	157
GE004064	ankY/legA9	Dot/Icm type IV secretion system effector LegA9/AnkY, ankyrin repeat-containing protein targeting the LCV for autophagy uptake	Dot/Icm	SS047	VFG041248(gb|YP_094446)	9.15e-06	35.06	38.74	42
GE004065	katA	catalase	KatA	VF0454	VFG037028(gb|NP_273273)	4.68e-127	43.01	92.42	381
GE004081	iroN	salmochelin receptor IroN	IroN	VF0230	VFG000935(gb|NP_753164)	4.04e-08	29.44	15.75	53
GE004087	cylA) ABC (ATP-binding cassette	transporter CylA	Beta-hemolysin/cytolysin	CVF171	VFG005776(gb|NP_687685)	1.14e-25	31.02	84.27	100
GE004089	cylR2	cytolysin regulator R2	Cytolysin	VF0356	VFG045470(gb|AAM75247)	2.57e-12	44.83	86.36	54
GE004095	cylA) ABC (ATP-binding cassette	transporter CylA	Beta-hemolysin/cytolysin	CVF171	VFG005776(gb|NP_687685)	2.83e-23	33.02	62.35	95
GE004115	ankB	Coxiella Dot/Icm type IVB secretion system translocated effector, ankyrin repeat-containing protein	T4SS effectors	CVF803	VFG039262(gb|YP_001596115)	1.36e-12	27.74	25.75	67
GE004117	cylI	putative 3-ketoacyl-ACP synthase CylI	Beta-hemolysin/cytolysin	CVF171	VFG005788(gb|NP_687689)	6.22e-42	29.8	97.99	154
GE004119	pgaC	poly-beta-1,6 N-acetyl-D-glucosamine synthase	PNAG	VF0472	VFG037678(gb|YP_001847021)	1.59e-06	27.84	32.23	45
GE004123	cylG	3-ketoacyl-ACP-reductase CylG	Beta-hemolysin/cytolysin	CVF171	VFG005767(gb|NP_687682)	3.47e-46	36.13	95.51	154
GE004132	acpC	acyl carrier protein AcpC	Beta-hemolysin/cytolysin	CVF171	VFG005770(gb|NP_687683)	5.73e-10	41.56	85.39	49
GE004135	clbN	colibactin non-ribosomal peptide synthetase ClbN	Colibactin	VF0573	VFG049160(gb|YP_006635486.1)	5.82e-08	21.98	69.73	51
GE004142	hsiA1	type VI secretion system hcp secretion island protein HsiA1	HSI-I	VF0334	VFG002068(gb|NP_248772)	3.48e-12	39.87	61.85	62
GE004144	cap8J	capsular polysaccharide synthesis enzyme Cap8J	Capsule	VF0003	VFG001306(gb|NP_644948)	4.02e-14	37.25	51.3	64
GE004149	plcD	phosphatidylserine/phosphatidylglycerophosphate/cardiolipin synthase	Phospholipase D	VF0469	VFG037203(gb|YP_001847849)	3.33e-18	22.51	71.94	84
GE004157	mtrD	multiple transferable resistance system protein MtrD	MtrCDE	VF0451	VFG036992(gb|NP_274718)	4.93e-54	23.98	97.94	202
GE004177	clbA	colibactin biosynthesis phosphopantetheinyl transferase ClbA	Colibactin	VF0573	VFG049147(gb|YP_006635473.1)	3.48e-14	39.77	42.16	65
GE004189	prsA2	post translocation chaperone PrsA2	PrsA2	VF0449	VFG032878(gb|NP_465743)	1.33e-09	31.78	35.03	55
GE004194	pvdD	pyoverdine synthetase D	Pyoverdine	VF0094	VFG000161(gb|NP_251089)	9.22e-27	26.84	78.36	113
GE004195	rcsB	transcriptional regulator RcsB	RcsAB	VF0571	VFG049018(gb|YP_002920501.1)	1.89e-15	25.89	86.94	69
GE004202	cylG	3-ketoacyl-ACP-reductase CylG	Beta-hemolysin/cytolysin	CVF171	VFG005767(gb|NP_687682)	9.02e-30	31.17	93.75	111
GE004206	gluP	glucose/galactose transporter	LPS	VF0056	VFG000313(gb|NP_207965)	4.54e-59	36.79	92.36	198
GE004207	allR	DNA-binding transcriptional repressor AllR	Allantion utilization	VF0572	VFG049118(gb|YP_002918201.1)	3.43e-08	24.75	78.31	50
GE004208	pchR	transcriptional regulator PchR	Pyochelin	VF0095	VFG000167(gb|NP_252917)	1.16e-06	34.44	22.11	46
GE004211	fleS/flrB	two-component sensor kinase	ND	AI144	VFG038759(gb|YP_857329)	1.33e-19	27.01	26.77	88
GE004212	cgs	cyclic beta 1-2 glucan synthetase	C<beta>G	VF0366	VFG002219(gb|NP_540754)	3.83e-53	26.02	90.56	198
GE004223	tapB	type IV pilus assembly ATPase, PilB-like	Tap type IV pili	CVF783	VFG038431(gb|YP_858308)	3.18e-119	38.84	82.59	366
GE004236	bopD	sugar-binding transcriptional regulator, LacI family	BopD	VF0362	VFG002197(gb|NP_814691)	4.63e-25	26.24	89.49	101
GE004248	CBU_1789	Coxiella Dot/Icm type IVB secretion system translocated effector	T4SS effectors	CVF803	VFG039623(gb|NP_820769)	4.82e-08	27.94	37.68	50
GE004255	phtA	major facilitator family transporter, phagosomal transporter	Pht	VF0337	VFG002097(gb|YP_094583)	8.15e-09	20.9	43.71	54
GE004267	bopD	sugar-binding transcriptional regulator, LacI family	BopD	VF0362	VFG002197(gb|NP_814691)	9.78e-26	25.48	85.43	102
GE004295	fptA	Fe(III)-pyochelin receptor precursor	Pyochelin	VF0095	VFG000164(gb|NP_252911)	1.24e-34	23.74	89.93	137
GE004303	farA	fatty acid efflux system protein FarA	FarAB	VF0450	VFG036938(gb|NP_273367)	1.56e-25	30.24	76.87	102
GE004304	adeH	outer membrane protein	AdeFGH efflux pump	VF0504	VFG037735(gb|YP_001847165)	8.95e-39	30.4	93.58	145
GE004309	ptxR	transcriptional regulator PtxR	pyoverdine	IA001	VFG044083(gb|NP_250948)	4.99e-25	31.42	89.66	99
GE004310	cylG	3-ketoacyl-ACP-reductase CylG	Beta-hemolysin/cytolysin	CVF171	VFG005767(gb|NP_687682)	1.74e-16	27.37	67.38	73
GE004311	plcD	phosphatidylserine/phosphatidylglycerophosphate/cardiolipin synthase	Phospholipase D	VF0469	VFG037203(gb|YP_001847849)	4.61e-19	22.01	79.33	86
GE004330	AHA_1389	CobQ/CobB/MinD/ParA family protein	Polar flagella	CVF786	VFG038722(gb|YP_855928)	1.36e-14	28.73	53.1	69
GE004344	vipF	Dot/Icm type IV secretion system effector VipF	Dot/Icm	VF0156	VFG002112(gb|YP_094157)	9.79e-07	32.53	42.63	44
GE004346	hitC) iron(III	ABC transporter, ATP-binding protein	HitABC	VF0268	VFG000344(gb|NP_438273)	3.17e-29	32.48	87.88	111
GE004356	clbB	colibactin hybrid non-ribosomal peptide synthetase/type I polyketide synthase ClbB	Colibactin	VF0573	VFG049148(gb|YP_006635474.1)	1.87e-13	31.77	54.33	68
GE004357	ptxR	transcriptional regulator PtxR	pyoverdine	IA001	VFG044083(gb|NP_250948)	1.77e-14	30.22	86.6	69
GE004362	iroN	salmochelin receptor IroN	IroN	VF0230	VFG000935(gb|NP_753164)	2.59e-08	27.32	19.98	54
GE004368	pvdM	dipeptidase precursor	pyoverdine	IA001	VFG015983(gb|NP_251083)	8.51e-38	28.19	90.62	140
GE004380	pdgA	Peptidoglycan N-deacetylase	PgdA	VF0442	VFG033025(gb|NP_463944)	5.73e-21	33.51	20.67	93

## Sheet: VFDB.Virulence_Factors.gene_lis
Supplementaty Table 6.Prediction results of virulence factors in the BJSJQ20200612 genome.
Virulence_factor_id	vf_name	vf_full_name	species_name	vf_function	vf_Mechanism	vf_Keyword	gene_list
VF0003	Capsule	-	Staphylococcus aureus	Prevent phagocytosis	-	Antiphagocytosis	GE001943;GE004144
VF0014	Intercellular adhesion proteins	-	Staphylococcus aureus	PNSG is critical to biofilm elaboration, allowing bacteria to adhere to one another, and may also promote adherence to other molecules, such as ECM components	-	Adherence; Biofilm formation	GE000242;GE000425;GE000830
VF0024	Aureolysin	-	Staphylococcus aureus	Processing the precursor of V8 protease into an active form; modefying the bacterial cell surface proteins by specific inactivation of ClfB through cleavage of the N-terminal domain, thus may promote the detachment of bacaterial cells from colonized sites and facilitate the spread of infection; In vitro, aureolysin has been shown to cleave the human plasma proteinase inhibitors	-	Exoenzyme; Protease; Zinc metalloproteinase	GE000074
VF0026	Ptx	Pertussis toxin	Bordetella pertussis	Attachment of B. pertussis to ciliated respiratory cells; Important immunogen; Activates cyclic adenosine phosphate (cAMP), histamine sensitising factor (HSF), lymphocytosis promoting factor (LPF), islet-activating protein (IAP), interferes with leucocyte function, haemolytic	Although specific receptors for Ptx have not been identified, many cell surface sialoglycoproteins may serve as PTX receptors. The toxin can also bind to glycoproteins, such as haptoglobin and fetuin, which have served as model proteins for PTX receptors.;The A protomer, consisting of the enzymatically active S1 subunit; the B oligomer, formed by the remaining S2-S5 subunits. The B oligomer binds…	Toxin; Intracellular toxin; ADP-ribosyltransferase; A-B type; Adherence; Type IV secretory protein	GE001629
VF0028	Cya	Invasive Adenylate cyclase /haemolysin	Bordetella pertussis	Bifunctional toxin harboring both adenylate cyclase and hemolytic activities;function primarily as an anti-inflammatory factor	Binds to <alpha>M<beta>2 integrin (CD11b/CD18, Mac-1, or CR3), activated by calmodulin and catalyzes the production of intracellular cAMP from ATP. This uncontrolled cAMP concentration leads to paralysis of the killing functions in phagocytic and immune effector cells	Toxin; Adenylate cyclase; RTX toxin	GE001475
VF0033	LPS	-	Bordetella pertussis	Prevents clearance of the organism by host surfactant protein; confers protection to the bacterium from complement-mediated cell lysis	-	Endotoxin	GE000722;GE002175;GE002278;GE002535;GE002543;GE003470;GE003670;GE003672
VF0034	Brk	Bordetella resistance to killing	Bordetella pertussis	Outer membrane protein that mediates adherence and resists complement	-	Serum resistance	GE003424;GE003940
VF0035	TTSS	Type III secretion system	Bordetella pertussis	The B. bronchiseptica TTSS modulates the host immune response, contributes to persistent colonization of the trachea	BopB, BopN, BopD, Bsp22 and BopC/BteA have been identified as type III secreted proteins; BopB and BopD are orthologues of the Yersinia YopB and YopD translocation proteins. BopB and BopD complex is responsible for the pore formation in the host plasma membrane that functions as the conduit for the transition of effector proteins into host cells; BopN is orthologous to YopN, which functions as a …	Secretion system; Type III secretion system	GE003023;GE003030;GE003730
VF0038	HMW1/HMW2	High-molecular-weight proteins	Haemophilus influenzae	The non-typeable H. influenzae HMW1 and HMW2 adhesins are related proteins that mediate attachment to human epithelial cells, an essential step in the pathogenesis of disease.	HMW1 mediates binding to human conjunctival cells through a glycoprotein receptor, which the target of HMW2 has not yet been defined	Adherence; Autotransporter; Nonfimbrial structure	GE003418
VF0043	Capsule	-	Haemophilus influenzae	Protecting the organism from phagocytosis and the bactericidial activity of complement	-	Antiphagocytosis	GE001108;GE002512
VF0049	HpuAB	-	Neisseria meningitidis	Haptoglobin-hemoglobin receptor, optimal binding and heme utilization require both proteins. Transport of heme iron by HpuAB requires the TonB system	-	Iron uptake; Heme uptake; Phase variation; Two-component TonB-dependent receptors	GE003522
VF0052	HP-NAP	Neutrophil activating protein	Helicobacter pylori	H.pylori Neutrophil activating protein, promoting the adhesion of human neutrophils to endothelial cells and the production of reactive oxygen radicals; inducing a very moderate state of inflammation that would promote H. pylori growth by the release of nutrient factors from the inflammed tissue	Binds to specific receptor which is coupled to a pertussis toxin-sensitive G protein, triggers the entry of calcium through plasma-membrane channels and through the activation of channels located on ER, which are opened by inositol-1,4,5-trisphosphate Ins(1,4,5)P3,produced by activated phospholipase C(PLC). The activated HP-NAP receptor also stimulates a phosphatidylinositol 3-kinase(PI3K) activi…	Proinflammatory effect	GE001154
VF0056	LPS	-	Helicobacter pylori	H. pylori LPS have much lower immunobiological activities than enterobacterial LPS, thus may prolong H. pylori infection for longer; mediates a lectin-like interaction with laminin, the binding may disrupt epithelial cell-basement membrane interactions contributing to the disruption of gastric mucosal integrity and the development of gastric leakiness associated with the bacterium	-	Endotoxin; Low toxicity; Adherence	GE000747;GE001732;GE002734;GE004206
VF0068	p60	-	Listeria monocytogenes	Murein hydrolase activity required for normal septum formation and essential for cell viability; may play a role in intestinal invasion and in vivo survival	-	Invasion	GE001524;GE001525;GE003927
VF0072	ClpC	-	Listeria monocytogenes	An ATPase promoting early escape form the phagosome of macrophages;ClpC is also required for adhesion and invasion, possibly by modulating the expression of InlA,InlB and ActA	-	Stress protein	GE001078
VF0073	ClpE	-	Listeria monocytogenes	An ATPase required for prolonged survival at 42 degree; acts synergistically with ClpC in cell division	-	Stress protein	GE002243
VF0074	ClpP	-	Listeria monocytogenes	Serine protease involved in proteolysis and is required for growth under stress conditions	-	Stress protein	GE003318
VF0075	Type IV pili	-	Neisseria meningitidis	Necessary for initial attachment, twitching motility and competence for natural transformation and autoagglutination	The membrane co-factor protein(MCP or CD46) has been proposed as a cellular receptor for pilus of both pathogenic Neisseria. CD46 is a transmembrane C3b/C4b-binding glycoprotein which functions to control the activation state and deposition of complement, and thereby protects host cells from damage caused by the human complement system	Adherence; Phase variation	GE001048
VF0082	Type IV pili	-	Pseudomonas aeruginosa	Attaches to host cells, but not to mucin, causing a twitching motility that allows the bacteria to move along the cell surface; biofilm formation	The C-terminal receptor-binding domain of pilin binds to asialoGM1 gangliosies on host cells. Generally, GM1 gangliosides contain a sialic acid moiety. P.aeruginosa produces a neuraminidase which removes sialic acid residues from the GM1 to form the asialoGM1, which is a better receptor for the pili; The asialoGM1 is present in increased abundance on the surface of cystic fibrosis respiratory epi…	Adherence; Twitching motility	GE000192;GE000212;GE000725;GE000919;GE000920;GE000921;GE000922;GE001046;GE001050;GE001051;GE001151;GE001176;GE001177;GE001178;GE001179;GE001180;GE001181;GE001182;GE001352;GE001353;GE001518;GE001561;GE001622;GE001697;GE001955;GE002861;GE002984;GE003114;GE003183;GE003241;GE003460;GE003622;GE003628;GE003720;GE003808
VF0083	TTSS	Type III secretion system	Pseudomonas aeruginosa	Transports four known effector proteins: ExoS, ExoT, ExoU and ExoY, although most strains generally do not express all four at the same time	-	Secretion system; Type III secretion system	GE000360;GE001431
VF0084	xcp secretion system	-	Pseudomonas aeruginosa	Secretes toxins and enzymes into the extracellular fluid; need for proper localization of PilB and PilC	-	Secretion system; Type II secretion system	GE000736;GE000740;GE003625;GE003627;GE003629
VF0085	LPS	-	Pseudomonas aeruginosa	Mediates biological effects including resistance to serum killing and phagocytosis; the binding to normal CFTR (cystic fibrosis transmembrane conductance regulator) and invasion of host cells may make a contribution to virulence in the human eye; internalization by binding to normal CFTR protein expressed by airway epithelial cells followed by desquamation of bacteria-laden epithelial cells, cons…	Binding interaction occurs between the first extracellular loop of CFTR (predicted to be in amino acids 108-117 of the mature protein) and the complete outer portion of the core polysaccharide of the LPS	Adherence; Endotoxin	GE000827
VF0089	Rhamnolipid	-	Pseudomonas aeruginosa	The rhamnolipid solubilizes the surfactant, making it easier for the Plc to degrade the surfactant, thus may cause alveolar collapse	-	Biosurfactant	GE001679;GE003984
VF0091	Alginate	Mucoid exopolysaccharide	Pseudomonas aeruginosa	Allows the bacteria form biofilm; contributes to the persistence of the bacteria in the CF lung: act as an adhesin, preventing the bacteria from being expelled from the lung, and alginate slime layer makes it more difficult for phagocytes to ingest and kill the bacteria	-	Antiphagocytosis; Serum resistance	GE000648;GE000649;GE001186;GE001466;GE001617;GE002144;GE002145;GE002439;GE002550;GE002739;GE002923;GE002952;GE002993;GE003146;GE003663;GE003795;GE003796
VF0092	PLC	Phospholipase C	Pseudomonas aeruginosa	Degrading the phospholipid surfactant, which functions to reduce the surface tension so that the alveoli do not collapse completely when air leaves them during breathing	-	Toxin; Membrane-damaging; Phospholipase	GE003342
VF0094	Pyoverdine	-	Pseudomonas aeruginosa	Effective at acquiring iron from transferrin and lactoferrin; cytotoxic due to its ability to stimulating the production of reactive oxygen species	Pvd is a fluorescent dihydroxyquinoline derivative connected to a small peptide and contains hydroxamate and catecholate residues to chelate ferric ion, Fe (III). Pvd chelates Fe (III) in a 1:1 stoichiometry with high affinity (stability constant, 10**32); FpvA is the specific receptor for Fe(III)-pyoverdin	Iron uptake; Siderophore; Pigment	GE000161;GE000549;GE000643;GE000872;GE004194
VF0095	Pyochelin	-	Pseudomonas aeruginosa	Effective at promoting iron uptake in P. aeruginosa; catalyzes the formation of tissue-damaging free radicals; pyochelin also binds other transition metals (e.g. Mo(IV), Co(II)) with appreciable affinity and is implicated in the delivery of both Co(II) and Mo(IV) to P. aeruginosa cells	Pyochelin is a structurally unique siderophore possessing phenolate, but neither a hydroxamate nor a catecholate moiety. Pyochelin binds Fe (III) in a 2:1 stoichiometry with comparatively low affinity (stability constant, 10**5); FptA is the specific receptor for Fe(III)-pyochelin	Iron uptake; Siderophore	GE000322;GE001335;GE001760;GE002160;GE002361;GE002866;GE003835;GE004208;GE004295
VF0100	Pyocyanin	-	Pseudomonas aeruginosa	Toxic to bacterial and eukaryotic cells due to the reactive oxygen intermediates it generates, such as superoxide radical and hydrogen peroxide	-	Pigment; Antimicrobial activity	GE002687;GE002973;GE003487
VF0101	Vi antigen	-	Salmonella enterica (serovar typhi)	Prevent antibody-mediated opsonization, increase resistance to host peroxide and resistance to complement activation by the alternate pathway and complement-mediated lysis	-	Immune evasion	GE002106;GE003971
VF0106	MgtBC	-	Salmonella enterica (serovar typhimurium)	MgtA and MgtB are not required for intracellular survival or for virulence, MgtC is essential for both functions	-	Magnesium uptake	GE003587
VF0109	SodCI	-	Salmonella enterica (serovar typhimurium)	Contribute to survival during systemic phase of infection	-	Stress protein	GE000194
VF0114	Flagella	-	Campylobacter jejuni	Penetrating the mucus barrier; chemotaxis is also important for intestinal colonization;In the absence of a type III secretion system, the flagellar secretion apparatus appears to secrete several putative virulence proteins including FspA, FlaC and up to eight Cia proteins	-	Motility; Chemotaxis; Invasion; Phase variation	GE001696;GE003097
VF0124	LPS	-	Shigella flexneri	Required for resistance to host defence and for the intracellular spread, but not for bacterial invasion	-	Endotoxin	GE001239;GE003671;GE003972
VF0129	Zot	Zona occludens toxin	Vibrio cholerae	Increases the permeability of the small intestinal mucosa by affects the structure of the tight junctions that bind mucosal cells together and preserve the integrity of the mucosal membrane; exhibits sequence homology to coat protein genes, very likely to be the coat proteins of CTX<phi>	-	Toxin	GE002119
VF0136	Yersiniabactin	-	Yersinia pestis	FyuA/Psn-Irp system uses yersiniabactin, a siderophore that can remove iron from a number of mammalian proteins, due to its extremely high affinity for ferric iron	YbtA is an AraC-like regulator required for transcription of fyuA/psn, irp2 and ybtP, also downregulate its own transcription; In the presence of iron, Fur, a cytosolic protein that on binding ferrous iron changes conformation and binds DNA at a specific site called a Fur box, thus preventing transcription, downregulates transcription of fyuA/psn, irp2 and other iron-regulated genes	Iron uptake; Siderophore	GE000681;GE001445;GE001900
VF0140	TTSS	Type III secretion system	Yersinia pestis	Deliver Yop effectors into the cytosol of host cells to disturb the dynamics of the cytoskeleton and block phagocytosis by macrophages and PMNs, also impair the production of pro-inflammatory cytokines, chemokines. These actions allow the survival of the invading Yersinia and their extracellular multiplication in lymphoid tissues	-	Secretion system; Type III secretion system	GE003024;GE003034
VF0141	Capsule	-	Bacillus anthracis	Inhibits phagocytosis, and it is a monotonous linear polymer that is only very weakly immunogenic that enables the bacteria to evade the host-immune defenses and facilitate systemic invasion and dissemination within the bloodstream; produces a concentration dependent enhancement of the cytotoxicity of LT through an enhancement in the binding and accumulation of protective antigen to its receptors.	-	Antiphagocytosis	GE000302;GE000843;GE001736
VF0152	PspA	Pneumococcal surface protein A	Streptococcus pneumoniae	Inhibits complement activation and reduces the effectiveness of complement receptor-mediated clearance mechanisms by preventing the deposition of C3b on the cell surface; binds to lactoferrin, the iron starage glycoprotein predominantly located in mucosal secretions, may be involved in iron acquistion	PspA anti-complement function is attributed to the structural properties: dipole-like molecular; The electropositive end of the functional module of the molecule stabilizes the electronegative capsule; The other end of the functional module of PspA is electronegative and points away from pneumococci due to repulsive interactions with the electronegative capsule. This electronegative part of the P…	Complement resistance	GE000008;GE003647
VF0153	Mip	Macrophage infectivity potentiator	Legionella pneumophila	Necessary for intracellular survival	Belongs to the enzyme family of FK-506 binding proteins that exhibit the peptidyl-prolyl-cis/trans isomerase (PPIase) activity, catalyzes the isomerization of peptide bonds N-terminal to Pro residues	Enzyme	GE002108;GE002704;GE002740
VF0154	<i>lsp</i> T2SS	Type II secretion system	Legionella pneumophila	Critical for intracellular growth and virulence; transport two phosphatases, an RNAse, a zinc metalloprotease (Msp), mono-, di- and triacylglycerol lipases, phospholipase A, a lysophospholipase A and a p-nitrophenyl phosphorylcholine hydrolase.	-	Secretion system; Type II secretion system	GE003619
VF0156	Dot/Icm	Defect in organella trafficking/intracellular multiplication	Legionella pneumophila	Allows survival and growth in macrophages, prevent phagosome acifidication and lysosome fusion, essential for induction of apoptosis in human macrophages	Assemble and activate a type IV secretion system in the bacterial membrane that exports plasmid and virulence factors to inhibit the phago-lysosome fusion and reprogram the Legionella-bearing vacuole; IcmS was shown to bind members of the SidE family (SidE, SdeA, SdeB, SdeC) and to be required for the export of SdeA; IcmW interacted with and was required for the translocation of additional Dot/Ic…	Secretion system; Type IV secretion system	GE000385;GE001216;GE002522;GE003472;GE004344
VF0157	Flagella	-	Legionella pneumophila	Not required for intracellular growth but enhance the invasion capacity	-	Motility	GE002258;GE002267;GE002269;GE002286
VF0159	Hsp60	-	Legionella pneumophila	Mediate a complement-independent attachment to mammalian and amoebal host cells	Specific receptors have not been identified	Adherence	GE000523
VF0160	FeoAB	-	Legionella pneumophila	A feoB mutant of L. pneumophila has a lowered Fe2+ uptake and is attenuated for intracellular growth	The FeoB protein is a G protein with properties of GTPase activity kinetics and GTP/GDP binding that differ from those of the eukaryotic proteins. The GTPase activity of FeoB is necessary for Fe2+ transport	Iron uptake; Ferrous iron uptake	GE002384
VF0168	KatAB	-	Legionella pneumophila	A periplasmic catalase, expressed maximally during the postexponential phase; important for intracellular survival and transmission	-	Stress protein	GE003086
VF0169	SodB	-	Legionella pneumophila	A cytoplasmic iron superoxide dismutase; important for intracellular survival and transmission	-	Stress protein	GE000400;GE001611;GE001852
VF0170	SodC	-	Legionella pneumophila	A periplasmic copper-zinc superoxide dismutase; important for intracellular survival and transmission	-	Stress protein	GE000195
VF0207	Hemolysin	-	Escherichia coli (EHEC)	Cytotoxic to many types of cells: erythrocytes, granulocytes, monocytes, endothelial cells and renal epithelial cells; stimulating the release of IL-1<beta> and TNF	HylA frist binds a receptor on the cell surface, a <beta>2-integrin in leukocytes or glycophorin in red blood cells, then becomes inserted in the cell membrane. Calcium binding to the glycine-rich repeats is essential for toxin activity	Toxin; Membrane-damaging; Pore-forming; RTX toxin	GE002843;GE003819
VF0221	Type 1 fimbriae	-	Escherichia coli (UPEC)	Makes a important contribution to colonization of the bladder	FimH is the adhesin protein binding to mannose-containing glycoprotein receptors, known as uroplakins, that are located on the luminal surface of the bladder epithelial cells. This binding is followed by invasion of uroepithelia cells	Adherence; Invasion	GE003634
VF0225	Hemolysin	-	Escherichia coli (UPEC)	Cytotoxic to many types of cells: erythrocytes, granulocytes, monocytes, endothelial cells and renal epithelial cells; stimulating the release of IL-1<beta> and TNF	HylA frist binds a receptor on the cell surface, a <beta>2-integrin in leukocytes or glycophorin in red blood cells, then becomes inserted in the cell membrane. Calcium binding to the glycine-rich repeats is essential for membrane lysis	Toxin; Membrane-damaging; Pore-forming; RTX toxin	GE002763;GE002764
VF0227	Chu	E. coli hemin uptake	Escherichia coli (UPEC)	Iron uptake: the ability to use heme and/or hemoglobin might be especially advantageous to pathogenic bacteria. These pathogens often secrete cytotoxins, which gain access to the intracellular heme reservoir besides initiating tissue invasion. Cytotoxin production coupled with the capability to utilize heme and/or hemoglobin could serve as an effective iron acquisition strategy during the progres…	-	Iron uptake; Heme uptake	GE000075;GE000097;GE000164;GE000897;GE001796
VF0228	Enterobactin	-	Escherichia coli (UPEC)	Iron uptake: the siderophore enterobactin imported through the FepA receptor and the FepBCDG system	-	Iron uptake; Siderophore	GE000401;GE000532;GE000755;GE001107;GE001235;GE003799
VF0230	IroN	-	Escherichia coli (UPEC)	Catecholate siderophore receptor, mediates utilization of the siderophore enterobactin	-	Iron uptake; Siderophore receptor	GE000116;GE000982;GE001069;GE001156;GE001214;GE003754;GE004081;GE004362
VF0236	OmpA	Outer membrane protein A	Escherichia coli (NMEC)	Contributes to brain mecrovascular endothelial cells (BMECs) invasion via a ligand-receptor interaction. Interaction of OmpA with its receptor induces actin condensation at the binding site. The actin reorganization induced by E. coli depends on activation of several host proteins involved in signaling, including focal adhesion kinase, PI3-kinase, PKC-<alpha>, and caveolin-1; OmpA also binds to C…	Binds to a 95-kDa HBMEC receptor, Ecgp, for E. coli invasion. OmpA-Ecgp interaction occurs via GlcNAc1,4-GlcNAc epitopes as well as the protein backbone of the receptor. The presence of Ecgp on human brain microvascular endothelial cell, but not on nonbrain endothelial cells. Ecgp is a gp96 (a cell surface glycoprotein related to heat shock proteins) homologue.	Invasion; Serum resistance	GE003532
VF0253	Isocitrate lyase	-	Mycobacterium tuberculosis	Required for persistant infection	Isocitrate lyase is the initial enzyme in the glyoxylate shunt, a secondary metabolic pathway that allows bacteria to utilize fatty acids as carbon and energy sources when the availability of primary carbon sources is limiting; Isocitrate lyase, in combination with malate synthase, catalyzes the conversion of isocitrate to malate, a reation that allows maintenance of the TCA cycle and synthesize …	Metabolic adaptation	GE000247;GE003259
VF0256	Shu	-	Shigella dysenteriae (serotype 1)	Shu heme utilization locus includes:; ShuA, TonB-denpendent heme receptor which is critical for the uptake of heme into the periplasm,; ShuT, putative periplasmic binding protein which specifically binds heme and acts as a soluble receptor for active uptake of heme into the cytoplasm; ShuU and ShuV comprise the cytoplasmic membrane permease and ATPase; ShuS, soluble cytoplasmic protein may functi…	-	Iron uptake; Heme uptake	GE001452;GE001849
VF0268	HitABC	-	Haemophilus influenzae	HitABC(fbpABC) operon encodes a periplasmic-binding protein-dependent iron transport system necessary for the utilization of iron bound to transferrin or iron chelates	-	Iron uptake; ABC transporter	GE000941;GE001306;GE001993;GE003515;GE003516;GE003654;GE003749;GE003779;GE004030;GE004346
VF0272	FbpABC	-	Neisseria meningitidis	Encodes a periplasmic-binding protein-dependent iron transport system necessary for the utilization of iron bound to transferrin or iron chelates, FbpA is the periplasmic Fe3+ binding protein	-	Iron uptake; ABC transporter	GE000167;GE000942;GE001784;GE001786;GE002004;GE003346;GE003347;GE003348;GE003511;GE003838;GE003895
VF0273	Flagella	-	Pseudomonas aeruginosa	Swimming motility; play a role in biofilm formation and other pathogenic adaptations	-	Adherence; Motility	GE002260;GE002261;GE002263;GE002265;GE002266;GE002270;GE002283;GE002284;GE002285;GE002292;GE002293;GE002294;GE002295;GE002296;GE002300;GE002301;GE002303;GE002562
VF0274	Capsule	-	Streptococcus agalactiae	Inhibits the binding of the activated complement factor C3b to the surface of S. agalactiae, preventing the activation of the alternative complement pathway and inhibits complement-mediated opsonophagocytosis	-	Antiphagocytosis; Serum resistance	GE001166;GE002541
VF0286	PhoP	-	Mycobacterium tuberculosis	Senses Mg2+ starvation, controls expression of genes involved in surface remodeling and adaptation to intracellular growth	-	Regulation	GE000812;GE001040;GE001141;GE001376;GE003171;GE003325;GE003509;GE003584;GE004061
VF0287	RelA	-	Mycobacterium tuberculosis	Associated with stationary phase adaptation and long-term survival	Produce ppGpp (guanosine 5'-diphosphate 3'-diphosphate), an 'alarmone' that suppresses synthesis of stable RNA, induces degradative pathways and modulates expression of genes involved in DNA replication	Regulation	GE000904;GE001164;GE003206
VF0291	Legiobactin	-	Legionella pneumophila	A nonhydroxamate, nonphenolate siderophore	-	Iron uptake; Siderophore	GE001097;GE001098;GE002457;GE003178
VF0292	CcmC	-	Legionella pneumophila	Required for cytochrome c production, promotes iron assimilation and intracellular infection	-	Iron uptake	GE001910;GE002553
VF0293	IraAB	-	Legionella pneumophila	IraA, a methyltransferase, is critical for virulence; IraB, a homologue of di- and tri-peptide transporters, may involved in a novel method of iron acquisition which may utilize iron-loaded peptides	-	Iron uptake	GE000439;GE002852
VF0300	IdeR	Iron-dependent regulator	Mycobacterium tuberculosis	Repressor of iron acquisition genes, activator of iron storage genes and a posistive regulator of oxidative stress responses	-	Regulation	GE001963
VF0301	HspX	16-kDa <alpha>-crystallin-like protein	Mycobacterium tuberculosis	ATP-independent chaperone, associated with stationary phase, induced under RNI stress and is an immunodominant antigen that is necessary for survival in macrophages. This protein can stablize cell structure during long-term survival and permit the bacilli to survive within the low-oxygen environment of the granuloma.	-	Heat-shock protein	GE003243
VF0307	LipF	-	Mycobacterium tuberculosis	Annotated as a lipase/esterase, dramatically upregulated at low pH, a possible function of lipF could be to hydrolyze toxic fatty acids present in caseous necrotic debris during tuberculosis or it may modify the external cell wall as an adaptive response to acid damage	-	Metabolic adaptation	GE000078;GE000380
VF0321	TTSS(SPI-2 encode)	Type III secretion system	Salmonella enterica (serovar typhimurium)	Secretes effector proteins to facilitate the replication of intracellular bacteria within membrane-bound Salmonella-containing vacuoles (SCVs)	Translocon protein: SseB, SseC and SseD. SseB is similar to EspA of EPEC; chaperon protein: SseA (chaperon for SseB and SseD), SscA, SscB; effector proteins:; SpiC, encoded within SPI-2, small acidic protein to exclude host cell protein TassC from assocation with SCV. SpiC is also necessary for secretion of translocon protein SseB, SseC and SseD, and other effector protein. Its role as an effecto…	Secretion system; Type III secretion system	GE003898
VF0322	CadF	Campylobacter adhesion to fibronectin	Campylobacter jejuni	37 kDa outer-membrane protein mediating the binding of the organism to the extracellular matrix component fibronectin, which in turn stimulates a signal transduction pathway	-	Adherence; FnBP	GE001134;GE002822;GE003354
VF0323	Capsule	-	Campylobacter jejuni	Play an important role in bacterial survival and persistance in the enviroment and evasion of host immune response; the presence of heptose residues in the capsule may be important for virulence. Heptose residues found in some cell surface-located glycoconjugates are required for adhesion	-	Adherence; Phase variation	GE000799;GE000876;GE000972;GE001310;GE001913;GE002196;GE002282;GE002409;GE002670;GE002919;GE003046
VF0326	LOS	Lipooligosaccharide	Campylobacter jejuni	LOS diversity is important for the ability to colonize a wide variety of hosts and intestinal niches; the ability to generate variation at high frequency, the molecular mimicry evident in LOS structure support a role in the avoidance of host defences;the similarity of LOS structures to host gangliosides and the subsequent ability to generate crossreacting antibodies forms the pathological basis f…	-	Adherence; Phase variation; Structural mimicry	GE003857
VF0333	T2SS	Type II secretion system	Shigella dysenteriae	Still unknown.	-	Secretion system; Type II secretion system	GE000734;GE000735;GE000738;GE003623
VF0334	HSI-I	Hcp1 secretion island I	Pseudomonas aeruginosa	Play role in chronic P. aeruginosa infections	Encoding a protein secretion apparatus for exporting Hcp1, a hexameric protein that forms rings with 40 angstrom internal diameter; a ClpB-like AAA+ family protein, ClpV1, forms a core component of this secretion apparatus and is likely to provide the energy for translocation of Hcp1	Secretion system; Type VI secretion system	GE003308;GE003714;GE004142
VF0335	T6SS	-	Vibrio cholerae	Antibacterial and antienkaryotic activities	VgrG1 carries an enzymatically active domain that is capable of cross-linking actin in eukaryotic cells; three effector-immunity pairs are identified so far, TseL-TsiV1, VasX-TsiV2, VgrG3-TsiV3	Secretion system; Type VI secretion system	GE001639;GE001644;GE003923
VF0337	Pht	Phagosomal transporter	Legionella pneumophila	Enables transmissive L. pneumophila to assess their phagosomal nutrient supply before reentering the cell cycle	PhtA contains 12 transmembrane domains characteristic of the Major Facilitator Superfamily (MFS) of transporters, was shown to transport threonine, an essential amino acid fro L. pneumophila maturation to the replicative phase	Nutrient acquisition; Transporter	GE000908;GE004255
VF0344	TTSS	Type III secretion system	Chlamydia trachomatis	Translocating different effectors into the host cell, depending on the phase of the developmental cycle	Chlamydial TTS effectors include translocated actin-recruiting phosphoprotein (Tarp), Ser/Thr protein kinase (Pkn5), negative regulator of TTS (CopN), inclusion membrane proteins IncA, IncB and IncC. The Tir-like effector protein Tarp might function as a receptor for an unidentified chlamydial intimin analog and mediate the recruitment of actin to the C. trachomatis inclusion. Tarp is activated u…	Secretion system; Type III secretion system	GE002653
VF0351	Lsp	-	Listeria monocytogenes	A lipoprotein-specific signal peptidase SPase II, responsible for the maturation of lipoproteins in listerial pathogenesis; the deletion mutant failed to process several lipoproteins and the mutant bacteria are clearly impaired in phagosomal escape	-	Peptidase	GE003133
VF0356	Cytolysin	-	Enterococcus faecalis	Capable of lysing erythrocytes, polymorphonuclear leukocytes and macrophages, as well as a broad range of gram-positive bacteria	-	Toxin; Hemolysin/bacteriocin; Biofilm formation	GE002552;GE002779;GE003630;GE004089
VF0361	Capsule	-	Enterococcus faecalis	Contributes to host immune evasion	Masks bound C3 from detection on the surface of E. faecalis; masks lipoteichoic acid from detection	Antiphagocytosis	GE000506;GE002887;GE002888
VF0362	BopD	-	Enterococcus faecalis	Homologous to a sugar-binding transcriptional regulator involved in biofilm production; The actual role is unknown, but the association of enhanced biofilm formation in the presence of glucose and the possible involvement of a sugar-binding transcriptional regulator suggest a linkage to increased biofilm production in E. faecalis in the presence of specific carbohydrates	-	Biofilm formation	GE000150;GE000748;GE000807;GE000984;GE001651;GE001755;GE001923;GE002735;GE004236;GE004267
VF0365	VirB type IV secretion system	-	Brucella melitensis	The Brucella VirB type IV secretion apparatus is not required for early survival stages, like LPS or cyclic <beta>-1,2-glucan are, but rather for late Brucella containing vacuole (BCV) maturation events corresponding to sustained interaction and fusion with the endoplasmic reticulum (ER).	Brucella initiates interactions with Sar1/COPII-dependent ERES (ER exit sites), the early secretory pathway. Unlike Legionella, that intercepts COPI-dependent vesicular trafficking from the ER for the biogenesis of its ER-derived replicative organelle; The acidified Brucellacontaining vacuole (BCV) interacts with late endosome/lysosomes, acquiring markers such as LAMP-1, CD63 and Rab7. Subsequent…	Secretion system; Type IV secretion system; Intracellular survival and replication	GE001628;GE001631;GE001632;GE001633;GE001634;GE001635;GE001640
VF0366	C<beta>G	Cyclic <beta>-1,2 glucan	Brucella melitensis	Brucella cyclic <beta>-1,2-glucan could interfere with the maturation of the bacterial vacuole by disrupting cholesterol-rich lipid rafts present on phagosomal membranes and consequently prevent the Brucella containing vacuole (BCV) to fusion with lysosomes, and allowing Brucella to reach an endoplasmic reticulum-derived vacuole permissive for bacterial replication	Periplasmic homopolysaccharides that is structurally similar to cyclodextrins and is capable of extracting cholesterol from cellular membrane.	Intracellular survival	GE004212
VF0367	LPS	Lipopolysaccharide	Brucella melitensis	Plays a role in entry and early survival inside macrophages;Resistance to innate-immunity anti-bacterial responses;a modulator of the immune response	The entry and early survival stages of smooth Brucella are lipid-raft-dependent. The entry-gateway seems to include Brucella surface-exposed HSP60-PrPc (cellular prion protein) interaction but also a SR-A (class A scavenger)-lipid-A interaction and is also dependent on the LPS O-chain. And the LPS O-chain ensures the Brucella containing vacuole (BCV) aviodance of fusion with lysosomes transiently…	Intracellular survival; Intracellular entry; Immuno-modulatory activity	GE001316;GE002534;GE002732;GE003679;GE003867
VF0369	VirB/VirD4 type IV secretion system	-	Bartonella henselae	Crucial for establishment of infection in the primary niche- the endothelial cells, required for colonization of endothelial cells, by mediating the intracellular delivery of effector proteins (BepA-BepG). Translocation of the Beps provokes distinct cellular phenotypes: (i) a massive cytoskeleton rearrangement, resulting in the engulfment of bacterial aggregates (a phenotype called 'invasome' for…	The Bartonella-translocated effector protein (BepA-BepG) are required for invasion, proinflammatory activation and antiapoptotic protection of endothelial cells. The C terminus of each Bep harbours at least one copy of the novel Bep intracellular delivery (BID) domain and a short, positively charged tail sequence. The bipartite C terminus is required for protein transfer, their N-terminal region …	Secretion system; Type IV secretion system	GE001630
VF0372	Trw type IV secretion system	-	Bartonella henselae	Required for colonization of erythrocytes and/or for intraerythrocytic replication.; Trw mediates host-specific erythrocyte infection. Surface-located TrwL and TrwJ might represent the T4SS components that determine host-specificity of erythrocyte parasitism,;No substrate transported by the Bartonella Trw system has been identified.	The role of the Trw system might primarily be the formation of pili. The large number of genes that encode variant forms of the two pilus subunits might allow bacteria to synthesize particularly long pili and/or highly variable pili that might allow the interaction with different host-cell-surface structures (for example, different blood-group antigens on the erythrocyte surface), or could repres…	Secretion system; Type IV secretion system; Adherence	GE001637;GE001642
VF0389	mu-toxin	-	Clostridium perfringens	Hyaluronidases will facilitate the degradation of polysaccharides such as hyaluronic acid and chondroitin sulfate and help the organism to spread into deeper tissues. Hyaluronidase has been referred to as a spreading factor that decreases viscosity of ground substance in the connective tissue, and the variation in the C-terminal sequences of the hyaluronidases may represent their substrate.	-	Exoenzyme; Carbohydrate-active enzyme; Hyaluronidase	GE002180
VF0392	O-antigen	-	Yersinia enterocolitica	LPS O antigen mutants were severely impaired in their ability to colonize the Peyer's patches and did not colonize spleen and liver. The absence of O antigen in the outer membrane affects the expression of other Yersinia virulence factors.	-	-	GE000413;GE002195;GE002197;GE003662;GE003665;GE003676
VF0394	Flagella	-	Yersinia enterocolitica	Required for efficient cellular invasion.; YplA, a phospholipase is secreted by this type III flagellum secretion system. YplA is required for survival of Y. enterocolitica in the Peyer's patches and for stimulation of the acute inflammatory response of the host to the infection.	-	Secretion system; Invasion; Motility	GE002271;GE003855;GE003891
VF0398	ShdA	-	Salmonella enterica (serovar typhimurium)	ShdA-mediated binding of the extracellular matrix contributes to persistent intestinal carriage	A large outer membrane protein of the autotransporter family whose passenger domain binds the extracellular matrix proteins fibronectin and collagen I, possibly by mimicking the host ligand heparin.	Adherence; Nonfimbrial; Autotransporter	GE002186
VF0401	Type IV pili	-	Yersinia enterocolitica	Contributes to the virulence of Y. pseudotuberculosis.	-	Adherence	GE002063
VF0403	Type VII secretion system	-	Staphylococcus aureus	ESAT-6-like secretion system (Ess) encoded by a cluster of eight genes in S. aureus. The FSD (FtsK/SpoIIIE domain) membrane protein EssC is essential for the secretion of EsxA-EsxB. EssA and EssB that encode transmembrane proteins are also involved in secretion. The secretion of EsxA is dependent on the presence of EsxB and vice versa. The co-dependence is similar to that of ESAT-6 and CFP-10 in …	-	Secretion system; Type VII secretion system	GE002238
VF0408	T3SS1	-	Vibrio parahaemolyticus	T3SS1 uses a multifaceted mechanism to cause the cytotoxicity of host cells, involving the induction of autophagy, cell rounding, and cell lysis.	The T3SS1 effector VopS could act to covalently modify a conserved threonine residue on Rho, Rac, and Cdc42 with adenosine 5隆盲-monophosphate (AMP). The resulting AMPylation prevented the interaction of Rho GTPases with downstream effectors, thereby inhibiting actin assembly in the infected cell.	Secretion system; Type III secretion system	GE003020;GE003021;GE003032;GE003033
VF0409	T3SS2	-	Vibrio parahaemolyticus	T3SS2 is associated with enterotoxicity	VopT is a ADP-ribosyltransferase effector protein secreted via the T3SS2, VopT ADP-ribosylates Ras both in vivo and in vitro. VopT shows approximately 45% and 44% identity with the ADP-ribosyltransferase (ADPRT) domain of ExoT and ExoS, respectively, which are two T3SS-secreted effectors of Pseudomonas aeruginosa.;T3SS2 effector VopL encoding three Wiskott-Aldrich homology 2 (WH2) domains that ar…	Secretion system; Type III secretion system	GE000111;GE000849;GE003851
VF0410	LLS	Listeriolysin S	Listeria monocytogenes	Haemolysin LLS is post-translationally modified and belongs to a family of modified virulence peptides, including streptolysin S and several as-yet uncharacterized members of the same family in other pathogens.	-	Toxin; Pore-forming	GE000251;GE002744
VF0414	RicA	Rab2 interacting conserved protein A	Brucella melitensis	Specifically interacts with GDP bound form of Rab2. the RicA-Rab2 interaction may affect the maturation of the Brucella-containing vacuole in a way that slows intracellular replication, thereby contributing to the evasion of the innate immune system.	-	Intracellular survival	GE000352
VF0426	P97/P102 paralog family	-	Mycoplasma hyopneumoniae	Binds glycosaminoglycans, plasminogen, and fibronectin and perform essential roles in colonization of ciliated epithelia	-	Adherence	GE003337
VF0428	Bsa T3SS	-	Burkholderia pseudomallei	Delivering effector proteins into host cells to manipulate host cell functions	Three effectors: BopE, homolog of SopE and SopE2 of Salmonella, functions as GTPase involving bacterial invasion. BopA, homolog of IcsB of Shigella, suppresses autophagy. BopC, function unkown.	Secretion system; Type III secretion system; Invasion	GE000244;GE000815;GE001093;GE001953;GE002111;GE002274;GE003018;GE003163;GE003458;GE003651
VF0430	Flagella	-	Burkholderia pseudomallei	Polar flagella required for motility and macrophage invasion	-	Invasion	GE000638;GE001402;GE001403;GE002262;GE002268;GE002288;GE002334;GE002348;GE002352;GE003107;GE003772;GE003805
VF0432	CdpA	-	Burkholderia pseudomallei	A major c-di-GMP-specific phosphodiesterase in regulating intracellular levels of c-di-GMP, affecting diverse phenotypes such as flagellum synthesis, bacterial motility, the production of exopolysaccharides, cell-to-cell aggregation, biofilm formation, cytotoxicity, and invasion of human cells.	-	Signaling; Intracellular signaling	GE000248;GE000637;GE001404;GE001468;GE001573;GE001839;GE001856;GE002187;GE002250;GE002252;GE002299;GE002354;GE002441;GE002884;GE003207;GE003878;GE003995
VF0433	Quorum-sensing	-	Burkholderia pseudomallei	-	B. pseudomallei encodes three luxI homologs that produce as many as seven quorum-sensing molecules, including C8-HSL (N-octanoyl-L-Homoserine lactone), 3-hydroxy-C8-HSL, 3-oxo-C8-HSL, C10-HSL, 3-hydroxy-C10-HSL, 3-oxo-C10-HSL, 3-hydroxy-C12-HSL, and 3-oxo-C14-HSL. It also has five luxR homologs to sense these signals.;The LuxIR system consists of the AHL (N-acyl-homoserine lactone) synthase LuxI,…	Signaling; Intercellular signaling	GE001287
VF0435	BoaB	Burkholderia oligomeric coiled-coil adhesin B	Burkholderia pseudomallei	Function as adhesins in vitro and to contribute to B. pseudomallei replication inside macrophage-like cells	-	Adherence; Autotransporters; Trimeric autotransporters	GE003631
VF0436	Capsule I	Type I O-polysaccharide	Burkholderia pseudomallei	A key virulence determinant and that loss of capsule production results in severe attenuation in animal models of disease	Plays a role in reducing B. pseudomallei phagocytosis by host cells by preventing complement factor C3b deposition on the surface of the bacterium	Antiphagocytosis	GE000392;GE000407;GE001322;GE003211;GE003350;GE003678;GE003724
VF0441	OatA	-	Listeria monocytogenes	An Listeria peptidoglycan modifying enzyme that acetylates muramic acid residues of L. monocytogenes peptidoglycan critical for the bacterial survival in infected hosts	-	Immune evasion	GE003983
VF0442	PgdA	-	Listeria monocytogenes	An Listeria peptidoglycan modifying enzyme that deacetylates the N-acetylglucosamine residues of L. monocytogenes peptidoglycan and confers resistance to lysozyme	-	Immune evasion	GE000796;GE004380
VF0449	PrsA2	-	Listeria monocytogenes	Required for virulence and contributes to the integrity of the L.monocytogenescell wall as well as swimming motility and bacterial resistance to osmotic stress	PrsA2 is a critical post-translocation secretion chaperone. It is a member of a family of membrane-associated lipoproteins that contribute to the folding and stability of secreted proteins as they cross the bacterial membrane	Intracellular growth; Protein folding	GE003314;GE003492;GE004189
VF0450	FarAB	Fatty acid resistance system	Neisseria meningitidis	Mediates the resistance to antimicrobial long-chain fatty acids	-	Efflux pump	GE000669;GE001257;GE001762;GE001781;GE001782;GE002857;GE002858;GE004303
VF0451	MtrCDE	Multiple transferable resistance system	Neisseria meningitidis	A tripartite multidrug efflux pump essential for resistance to <beta>-lactams (penicillin G and nafcillin), macrolides (erythromycin), and host-derived compounds (peptide LL-37 and progesterone and essential for growth of gonococci in the lower genital tract of experimentally infected female mice	-	Efflux pump	GE000426;GE000828;GE000974;GE001426;GE001986;GE002815;GE004157
VF0454	KatA	-	Neisseria meningitidis	Detoxifies H2O2; Protects against ROS (Reactive oxygen species), a family of chemical that are oxidized version of molecular oxygen, including hydrogen peroxide, superoxide and hydroxyl radicals	-	Stress protein	GE003182;GE004024;GE004065
VF0456	MsrAB	Methionine sulphoxide reductase	Neisseria meningitidis	Repairs oxidized proteins	-	Stress protein	GE003456;GE003770
VF0457	RecN	-	Neisseria meningitidis	Recombinational repair protein that protects against ROS and non-oxidative killing by neutrophils	-	Stress protein	GE002773
VF0461	Csu fimbriae	-	Acinetobacter baumannii	Plays a role in the initial steps of biofilm formation by allowing bacterial cells to adhere to abiotc surfaces and initiate the formation of microcolonies that precede the full development of biofilm structures	-	Biofilm formation	GE002876;GE002877;GE002878;GE002879;GE002881
VF0463	BfmRS	-	Acinetobacter baumannii	Controls biofilm formation and cellular morphology;participates in cell adhesion, resistance to serum killing and antibiotic susceptibility	Activates the expression of the ushere chaperone assembly system responsible for the production of pili needed for biofilm formation on polystyrene surfaces;inactivation of bfmS may affect the regulatory process and/or translational modification of OmpA leading to loss of OmpA-mediated pathogenesis	Regulation; Two-component system	GE000482;GE000483;GE000766;GE000767;GE000817;GE000964;GE001377;GE001412;GE001764;GE002178;GE002363;GE003106;GE003124;GE003170;GE003508;GE004012;GE004013
VF0467	Acinetobactin	-	Acinetobacter baumannii	High-affinity catechol-hydroxamate siderophore competing with host cells for iron	-	Iron uptake; Siderophore	GE000561;GE002530;GE003602;GE003615
VF0469	Phospholipase D	-	Acinetobacter baumannii	Contribute to the pathogenesis by aiding in the lysis of host cells, via cleavage of phospholipids present in the host cell membrane, and by degrading phospholipids present at mucosal barriers to facilitate bacterial invasion	Lipolytic enzyme that catalyzes the cleavage of phospholipids	Enzyme	GE000014;GE000180;GE000301;GE001401;GE004149;GE004311
VF0470	Phospholipase C	-	Acinetobacter baumannii	Contribute to the pathogenesis by aiding in the lysis of host cells, via cleavage of phospholipids present in the host cell membrane, and by degrading phospholipids present at mucosal barriers to facilitate bacterial invasion	Lipolytic enzyme that catalyzes the cleavage of phospholipids	Enzyme	GE001113
VF0472	PNAG	-	Acinetobacter baumannii	Critical for biofilm formation	-	Biofilm formation	GE003789;GE004119
VF0474	Lateral flagella	-	Aeromonas salmonicida	Inducible lateral peritrichous flagellar system is responsible for movement across solid surfaces or through viscous environments known as swarming motility;glycosylation of the lateral flagellin is essential for swarming motility over surfaces	-	Motility; Colonization	GE002264
VF0479	T3SS	-	Aeromonas salmonicida	A needle-like structure, often described as an "injectisome" that can inject effectors directly into the cytoplasm of target cells; five effectors have been described: AexT, AexU, AopP, AopH and AopO;AexT and AexU are bifunctional toxins that contain a GTPase activating domain, allowing the interruption of host cell-signalling pathways and an ADP-ribosylating domain that can disrupt the host cyto…	-	Secretion system; Type III secretion system	GE000850;GE001458;GE003026;GE003029;GE003464;GE003728;GE004050
VF0487	Rvh T4SS	-	Anaplasma phagocytophilum	Secretes virulence factors that are responsible for subverting innate immunity and inhibiting host cell apoptosis	Two effectors have been identified and partially characterized so far: the ankyrin repeat domaincontaining protein, AnkA and the Anaplasma translocated substrate 1, Ats-1;AnkA and Ats-1 contain eukaryotic protein motifs and are uniquely evolved in the family Anaplasmataceae;AnkA is secreted into the host cell cytoplasm and binds the adaptor protein Abi-1, which recruits and activates Abl-1 tyrosi…	Secretion system; Type IV secretion system; Type IVa	GE000691;GE000692;GE000695;GE001626;GE002618
VF0504	AdeFGH efflux pump	-	Acinetobacter baumannii	Play a potential role in the synthesis and transport of autoinducer molecules during biofilm formation	-	Biofilm formation	GE000424;GE000973;GE001783;GE001985;GE002817;GE002818;GE002859;GE003908;GE004029;GE004304
VF0513	IlpA	Immunogenic lipoprotein A	Vibrio vulnificus	Dual functions as an adhesin and an immunostimulant	A lipoprotein that stimulates production of proinflammatory cytokines via TLR2 in human monocytes; involved in bacterial adherence to host cells	Adherence	GE003747
VF0521	ESX-3	-	Mycobacterium tuberculosis	Required for siderophore-mediated iron acquisition	-	Secretion system; Type VII secretion system	GE002185;GE002961;GE003430;GE003431;GE003433
VF0560	Capsule	-	Klebsiella pneumoniae	Assisting in evading the host immune system by protecting bacteria from opsonophagocytosis and serum killing	-	Immune evasion; Antiphagocytosis	GE000721;GE001660;GE001662;GE002012;GE003666;GE003675
VF0561	LPS	-	Klebsiella pneumoniae	Resistant to serum complement; also play a role in protecting bacteria from antimicrobial peptides, including polymyxin antibiotics	-	Serum resistance; Endotoxin	GE003613;GE003681;GE003682;GE003817
VF0562	Ent	Enterobactin	Klebsiella pneumoniae	May be necessary for penetration to deeper tissues	-	Iron acquision; Siderophore	GE000316;GE000428;GE000805;GE000851;GE001104;GE001105;GE001722;GE003842;GE003985
VF0563	Sal	Salmochelin	Klebsiella pneumoniae	A major trigger of inflammation and bacterial dissemination induced during K. pneuminiae lung infection	Inducing dissemination through chelation of host cellular iron, leading to inactivation of iron-dependent prolyl hydroxylases and the master transcription factor hypoxia inducible factor-1<alpha> (HIF-1<alpha>) stabilization in lung epithelial cells. HIF-1<alpha> controls vascular permeability and inflammatory gene expression	Iron acquision; Siderophore	GE000966;GE001081;GE001536;GE001716;GE002673
VF0564	Ybt	Yersiniabactin	Klebsiella pneumoniae	The phenolate siderophore Ybt contributes to evasion of the activity of lipocalin2 in the lung 聳 a host factor which neutralizes enterobactin-based iron acquisition	-	Iron acquision; Siderophore	GE000398;GE001100;GE002494;GE003112;GE003253;GE003278;GE003478
VF0565	Aerobactin	-	Klebsiella pneumoniae	Citrate-hydroxamate siderophore aerobactin is needed for successful infection by hypervirulent K. pneumoniae in pneumonic infections	-	Iron acquision; Siderophore	GE001096
VF0566	Type I fimbriae	-	Klebsiella pneumoniae	Adhering to human mucosal or epithelial surfaces	-	Adherence	GE000663
VF0568	AcrAB	-	Klebsiella pneumoniae	May mediate resistance against host-derived antimicrobial peptides; associated with antibiotic resistance	-	Efflux pump	GE000427;GE001424;GE001425;GE001756;GE001757;GE001987;GE003909;GE003910
VF0571	RcsAB	Regulation of capsule synthesis	Klebsiella pneumoniae	RcsB combined with the unstable auxiliary regulator RcsA to bind to an RcsAB box in the promoter region to upregulate the cps genes expression	-	Regulation	GE004027;GE004195
VF0572	Allantion utilization	-	Klebsiella pneumoniae	Providing a nitrogen source to increase virulence in K. pneumoniae at certain sites of infection	Allantoin is a metabolic intermediate of purine degradation by various organisms including microbes and has been indentified as a source of nitrogen in various bacterial species and as both a nitrogen source and a carbon source in K. pneumoniae.	Nutritional factor	GE000245;GE000295;GE000309;GE000378;GE000712;GE000832;GE000905;GE001144;GE001565;GE001873;GE002028;GE002468;GE002484;GE002762;GE003452;GE003846;GE004207
VF0573	Colibactin	-	Klebsiella pneumonia	Inducing DNA damage	Directly generating DNA interstand cross-links	Toxin; Genotoxin	GE000255;GE000280;GE000303;GE000570;GE001229;GE001232;GE001379;GE001473;GE001682;GE002231;GE002728;GE002829;GE002994;GE002999;GE003088;GE003282;GE003355;GE003365;GE003549;GE004135;GE004177;GE004356
